# Supplementary material for: A genome-wide screening uncovers the role of CCAR2 as an antagonist of DNA end resection
Source: Nat Commun. 2016 Aug 9;7:12364. doi: 10.1038/ncomms12364 (PMC4980490; doi:10.1038/ncomms12364)
Supplement: Supplementary Data 1 — Raw data obtained in the SSR screening. Genes are ordered alphabetically and those that have been selected as members of the sets that favor NHEJ or those that facilitates HR are marked in red and green respectively. [file ncomms12364-s2.xlsx]

## Sheet: Hoja1
		NHEJ/HR ratio
(NCBI RefSeq)	Gene name	First replica	Second Replica	Third Replica	Average	DSB repair balance	Biological role in DSB repair
NM_138933,NM_014576,NM_138932	A1CF	1.12699	0.918725	0.360669	0.802129	no change
NM_001099771	A26C1B	1.80146	1.21394	1.53334	1.51625	no change
NM_145893,NM_145891	A2BP1	0.515576	0.872727	1.22087	0.869724	no change
0	A2LD1	1.97647	0.940548	1.86966	1.59556	no change
0	A2M	0.662885	1.66662	2.11566	1.48172	no change
0	A2ML1	1.35174	0.573301	0.639394	0.85481	no change
NM_017436	A4GALT	2.21322	0.962963	0.983758	1.38665	no change
NM_015665	AAAS	0.971479	0.55371	0.511578	0.678922	no change
NM_023928	AACS	1.72662	0.736109	1.22176	1.22816	no change
NM_001086	AADAC	1.83949	2.12987	2.57304	2.1808	no change
NM_020792	AADACL1	1.33358	0.957259	0.888869	1.0599	no change
NM_207365	AADACL2	0.940529	1.01428	0.649186	0.868	no change
NM_182662,NM_016228	AADAT	0.417153	0.807461	1.76879	0.997801	no change
0	AAK1	2.1742	0.613446	0.835088	1.20758	no change
NM_001087	AAMP	2.5	0.179929	0.554901	1.07828	no change
NM_001605	AARS	1.31181	0.664019	1.00324	0.993021	no change
NM_020745	AARS2	2.1558	1.95061	0.999104	1.70184	no change
NM_025267	AARSD1	6.0495	2.57802	2.23245	3.61999	Increased NHEJ	Favor HR
NM_181806	AASDH	0.580802	1.42182	2.37349	1.4587	no change
NM_015423	AASDHPPT	0.998896	0.931451	0.946646	0.958998	no change
NM_005763	AASS	0.809836	1.58149	6.68641	3.02591	no change
NM_012138	AATF	5.12337	0.864989	1.50068	2.49635	no change
NM_001080395	AATK	1.33611	0.935173	3.808	2.02643	no change
0	AB019437.1	1.81818	1.61605	1.06465	1.49963	no change
0	AB019437.1-16	1.00945	0.578879	2.35465	1.31433	no change
0	AB019437.1-8	1.87767	1.07969	1.12129	1.35955	no change
0	AB019438.1	1.57476	0.758652	0.922107	1.08517	no change
0	AB019438.1-12	2.17117	1.5484	1.30737	1.67565	no change
0	AB019439.1-7	1.2626	1.47031	1.55752	1.43014	no change
0	AB019440.1-7	3.01586	1.79949	3.0072	2.60751	no change
0	AB019440.1-8	2.15056	1.92973	1.1384	1.73957	no change
NM_020686,NM_000663	ABAT	0.828125	0.780927	0.986497	0.865183	no change
NM_080282	ABCA10	0.762433	1.66909	1.36156	1.26436	no change
NM_080282	ABCA10	0.340814	1.43985	2.00223	1.26096	no change
NM_080282	ABCA10	0.975892	0.860697	1.03833	0.958305	no change
NM_173076,NM_015657	ABCA12	1.5208	0.857729	3.94947	2.10933	no change
0	ABCA13	3.53029	1.03707	2.60668	2.39135	no change
NM_212533|NM_001606	ABCA2	0.555423	0.811608	0.512808	0.626613	no change
NM_001089	ABCA3	1.87645	5.06468	1.35923	2.76679	no change
NM_000350	ABCA4	0.840519	0.848987	1.79108	1.16019	no change
NM_080284	ABCA6	1.53005	1.53227	2.33531	1.79921	no change
NM_019112	ABCA7	0.711641	2.38186	0.849121	1.31421	no change
NM_007168	ABCA8	0.767766	1.05269	1.02433	0.948262	no change
NM_080283	ABCA9	0.706238	1.38875	0.52368	0.872891	no change
NM_000927	ABCB1	1.30899	2.31162	0.923209	1.51461	no change
NM_012089	ABCB10	0.792648	0.680231	1.15029	0.874389	no change
0	ABCB11	0.869486	1.28709	0.797918	0.984832	no change
NM_005689	ABCB6	0.523869	1.05938	2.29842	1.29389	no change
NM_004299	ABCB7	0.359812	0.83644	0.386165	0.527472	no change
NM_019624;NM_019625;NM_203444	ABCB9	1.65705	1.51225	0.35357	1.17429	no change
NM_004996	ABCC1	2.98954	1.31481	1.18673	1.83036	no change
NM_033450	ABCC10	0.793198	1.7297	1.55631	1.35973	no change
NM_145186,NM_033151,NM_032583	ABCC11	0.842992	0.815796	0.731544	0.796777	no change
NM_033226	ABCC12	1.32757	1.73156	0.828702	1.29595	no change
NM_000392	ABCC2	2.81738	0.825806	0.847128	1.49677	no change
NM_003786	ABCC3	0.800278	0.723645	1.07123	0.86505	no change
NM_005845	ABCC4	2.12386	0.754894	0.847678	1.24214	no change
NM_001023587;NM_005688	ABCC5	5.01464	6.05323	2.79265	4.62017	Increased NHEJ	Favor HR
NM_001171	ABCC6	1.1054	1.03155	0.955157	1.0307	no change
0	ABCC6P2	1.0091	0.287395	0.861996	0.719498	no change
NM_000352	ABCC8	1.23089	2.38163	1.92467	1.84573	no change
NM_005691,NM_020297,NM_020298	ABCC9	1.45072	1.00906	0.816161	1.09198	no change
NM_000033	ABCD1	0.53152	1.84057	1.51905	1.29705	no change
NM_005164	ABCD2	0.874687	0.871583	1.76808	1.17145	no change
NM_002858	ABCD3	3.60281	1.26874	1.60386	2.15847	no change
NM_005050	ABCD4	0.7125	1.25478	0.511283	0.826189	no change
NM_001040876,NM_002940	ABCE1	0.300551	0.411817	1.52336	0.745243	no change
NM_005692,NM_007189	ABCF2	0.963287	0.945879	0.814764	0.907977	no change
NM_018358	ABCF3	3.54621	1.11537	0.699011	1.78686	no change
NM_207174,NM_016818,NM_004915,NM_207629,NM_207627	ABCG1	1.8401	1.45829	6.85714	3.38518	no change
NM_004827	ABCG2	0.840717	0.740085	0.656629	0.74581	no change
NM_022169|NM_001142505	ABCG4	4.08466	0.908808	2.28158	2.42501	no change
NM_022436	ABCG5	0.766841	0.515067	1.24218	0.841361	no change
NM_022437	ABCG8	0.737933	0.861305	1.46512	1.02145	no change
NM_018394	ABHD10	0.679808	0.341082	0.832104	0.617665	no change
NM_001145363;NM_001145364;NM_148912;NM_148913;NM_148916;NR_026910	ABHD11	2.01969	1.58216	1.44773	1.68319	no change
NM_001042472,NM_015600	ABHD12	3.21373	2.35283	1.71429	2.42695	no change
NM_032859	ABHD13	1.4722	0.665522	1.38776	1.17516	no change
NM_015407	ABHD14A	1.2201	1.86687	1.41437	1.50045	no change
NM_032750	ABHD14B	1.13192	1.38704	0.819589	1.11285	no change
NM_152924,NM_007011	ABHD2	2.66848	2.05378	0.859307	1.86052	no change
NM_138340	ABHD3	2.20756	3.54996	1.97416	2.57723	no change
NM_022060	ABHD4	0	1.05176	0.972289	0.674684	no change
NM_016006	ABHD5	1.09492	2.19965	0.729741	1.34144	no change
NM_020676	ABHD6	0.225906	0.406368	0.608173	0.413482	Increased HR	Favor NHEJ
NM_173567	ABHD7	1.56971	1.80775	1.4596	1.61235	no change
NM_024527	ABHD8	1.07672	1.25498	1.55205	1.29458	no change
NM_024794	ABHD9	1.85144	0.416112	0.804071	1.02387	no change
NM_005759	ABI2	1.31078	1.01889	0.881661	1.07044	no change
NM_015429	ABI3BP	1.89038	1.43799		1.10946	no change
NM_005157;NM_007313	ABL1	1.48907	1.32853	1.66941	1.49567	no change
NM_007314	ABL2	1.58736	0.916324	0.762339	1.08867	no change
NM_001003407;NM_001003408;NM_002313;NM_006720	ABLIM1	2.51752	3.13762	0.82035	2.15849	no change
NM_014945	ABLIM3	1.33216	1.49125	2.51503	1.77948	no change
NM_020469	ABO	3.57115	1.11808	2.33861	2.34261	no change
NM_001091	ABP1	1.40588	2.10186	2.67026	2.05933	no change
NM_001092,NM_021962	ABR	0.9626	1.52601	1.4381	1.3089	no change
NM_139166	ABRA	0.554954	0.473969	0.728058	0.585661	no change
NM_013375	ABT1	0.783912	0.90509	1.55311	1.0807	no change
NM_032548;NM_172027;NM_172028	ABTB1	1.26138	3.03457	2.06152	2.11916	no change
NM_145804	ABTB2	1.28144	0.905696	0.677341	0.954825	no change
0	AC000032.7	0.86869	4.26735	2.47076	2.5356	no change
0	AC000120.1	1.43277	1.33011	0.9982	1.25369	no change
NR_026981	AC002055.4	1.2903	3.96369	0.795065	2.01635	no change
0	AC002351.2	3.07938	2.92158	0.806723	2.26923	no change
NM_001195081	AC002365.1	6.55655	2.10767	3.10464	3.92296	Increased NHEJ	Favor HR
0	AC002472.8-202	0.545443	0.696166	1.43893	0.893512	no change
0	AC002524.1	0.670979	2.97492	1.45122	1.69904	no change
0	AC003006.1	1.03027	0.668755	3.655	1.78468	no change
NM_024308	AC003042.2	1.31486	1.49261	0.724763	1.17741	no change
0	AC003958.6	2.19911	2.10654	1.63426	1.97997	no change
NM_001024607	AC004014.2	1.0269	2.82357	1.62289	1.82445	no change
NM_033115	AC004053.1	0.91073	0.977588	1.30457	1.0643	no change
0	AC004080.12	0.496255	0.979959	1.65874	1.04498	no change
0	AC004223.1	4.22965	1.39553	7.23621	4.28713	no change
NM_006025	AC004241.2	0.647459	1.338	1.12861	1.03802	no change
NM_030941|NM_001144924	AC004381.6	1.28909	1.6001	1.66381	1.51767	no change
0	AC004540.1	0.705993	1.17719	3.09278	1.65866	no change
NM_032222	AC004691.1	10.4633	2.55057	0.589301	4.5344	no change
0	AC004832.1	2.63771	1.21682	1.97598	1.9435	no change
0	AC004834.2	1.67704	1.99231	1.27615	1.6485	no change
0	AC004836.2	0.484472	0.523202	2.39435	1.13401	no change
0	AC004840.4	0.537641	2.5587	0.198315	1.09822	no change
0	AC004917.2	2.13247	0.773481	1.88045	1.59547	no change
NM_138403	AC004953.2-201	0.915011	1.15395	1.43342	1.16746	no change
NR_002822	AC004967.7	1.32046	1.25541	2.07676	1.55088	no change
NM_019005	AC004982.3	2.07608	1.84154	0.559106	1.49224	no change
NM_001077664	AC004985.2-201	3.23605	0.815851	0.768182	1.60669	no change
0	AC005020.5-201	2.69841	1.38519	1.22191	1.7685	no change
0	AC005035.1	3.98695	1.17748	2.00318	2.3892	no change
NM_001110199	AC005077.11	0.617667	0.808518	0.768242	0.731476	no change
0	AC005154.1	1.46412	1.64481	0.703259	1.27073	no change
0	AC005180.3	2.0331	3.57209	1.03086	2.21202	no change
0	AC005277.1	0.546114	1.3209	1.09362	0.986878	no change
NM_001007530	AC005304.2	1.58705	0.915499	1.2513	1.25128	no change
0	AC005323.1	0.216954	0.376973	0.850818	0.481581	no change
0	AC005358.1	2.71306	1.68918	0.7173	1.70651	no change
0	AC005361.1	0.494505	1.39366	1.23283	1.04033	no change
NM_145252	AC005361.5	0.818269	0.98343	0.834265	0.878655	no change
0	AC005392.1	0.805195	1.13031	2.09288	1.3428	no change
0	AC005488.13	1.3211	1.58348	1.66682	1.5238	no change
0	AC005488.2-201	1.4826	0.493173	1.1091	1.02829	no change
0	AC005512.1-2	1.63588	1.42217	0.874972	1.31101	no change
0	AC005538.3	1.05387	1.39818	4.19782	2.21663	no change
0	AC005544.1	1.23267	0.967262	1.51351	1.23781	no change
0	AC005551.1	1.73917	3.34128	1.375	2.15182	no change
NR_015356	AC005582.1	5.36684	2.37636	2.98676	3.57665	Increased NHEJ	Favor HR
0	AC005594.1	1.66246	1.97413	2.15269	1.92976	no change
0	AC005609.1	1.36708	0.419889	0.978508	0.921826	no change
NM_207454	AC005691.1	1.59743	0.851662	1.5359	1.32833	no change
0	AC005692.1	1.01256	1.3596	1.06504	1.14573	no change
0	AC005697.1	0.984279	2.54435	0.377254	1.30196	no change
NM_144610	AC005726.6	0.996121	0.680108	0.916878	0.864369	no change
0	AC005838.2	0.978838	0.85877	0.892455	0.910021	no change
0	AC005840.2	0.913403	1.48403	1.27609	1.22451	no change
0	AC005908.1	1.05685	1.3325	1.60374	1.33103	no change
NM_006107;NM_016424	AC005921.3-2	6.05786	8.61291	6.34686	7.00588	Increased NHEJ	Favor HR
0	AC006057.5-1	4.18034	1.73317	2.38235	2.76529	no change
NM_001077697	AC006156.4	0.686609	0.733051	0.660232	0.693297	no change
0	AC006276.1-1	0.658665	0.804924	1.3969	0.953496	no change
NM_148893	AC006299.1	1.18537	1.67419	2.05022	1.63659	no change
0	AC006357.5-201	0.851749	3.52812	3.9041	2.76132	no change
0	AC006372.2	0.769694	1.71946	1.06533	1.18483	no change
NM_001025459	AC006435.7	1.0467	0.928484	1.11105	1.02875	no change
0	AC006455.1	1.91933	1.50042	0.196302	1.20535	no change
0	AC006486.1	2.33589	1.72384	1.1512	1.73698	no change
0	AC006511.5	0.710559	1.4479	0.72475	0.961069	no change
NM_001145465	AC006517.46-1	0.990676	1.75358	1.28062	1.34162	no change
0	AC006547.14	1.54444	0.755851	1.47374	1.25801	no change
NM_001100425	AC006960.1	5.7019	2.75148	1.74202	3.39847	no change
0	AC006986.2	0.974625	0.75174	0.42407	0.716812	no change
0	AC007038.6	0.562269	1.14312	0.959302	0.888229	no change
0	AC007277.3	1.28984	1.83813	0.247758	1.12524	no change
0	AC007364.1	8.89874	3.56826	2.88491	5.1173	Increased NHEJ	Favor HR
NR_001530;NR_002159	AC007379.2	0.319961	1.57076	0.704893	0.865203	no change
NR_027433	AC007405.2	0.528853	0.913601	1.56069	1.00105	no change
0	AC007431.1	0.869468	1.194	1.69199	1.25182	no change
NM_207386	AC007510.1	0.625785	1.22633	1.61218	1.15477	no change
0	AC007557.1	2.20782	1.08845	1.29079	1.52902	no change
NM_170723,NM_004680	AC007562.6	1.86412	2.67075	2.13735	2.22407	no change
0	AC007601.7	0.838854	1.15815	0.702107	0.899702	no change
0	AC007608.7	1.08476	2.14905	1.8	1.67794	no change
NR_026919	AC007663.1	1.57005	1.23453	6.86572	3.22343	no change
0	AC007663.29		3.32076	1.41057	2.36567	no change
0	AC007688.15-2	0.983868	0.657552	5.63051	2.42398	no change
0	AC007842.1	0.28834	0.994853	4.09676	1.79332	no change
0	AC007952.5	2.12408	0.75482	2.55705	1.81198	no change
0	AC007956.1	1.24387	1.59472	3.17394	2.00418	no change
0	AC007964.3	0.904566	1.17358	1.50753	1.19523	no change
NM_020374	AC008012.8	0.957075	1.54609	0.557408	1.02019	no change
NM_016047	AC008073.5	0.3225	0.857677	0.842378	0.674185	no change
NM_001040710	AC008073.8	0.877388	0.612785	1.39882	0.962999	no change
NM_014181	AC008074.1	1.86667	7.39321	1.12076	3.46021	no change
NM_024829	AC008114.25	1.40702	2.02441	1.83691	1.75611	no change
0	AC008162.3	1.22314	1.30089	1.44378	1.3226	no change
NM_207482	AC008174.2-202	1.67516	0.790626	1.75671	1.4075	no change
NM_004676	AC008175.3	2.13636	1.77692	3.8274	2.58023	no change
0	AC008394.1	3.48646	0.891919	3.50285	2.62707	no change
0	AC008429.6	1.05541	1.3036	1.08135	1.14679	no change
0	AC008537.5-201	1.53267	0.877826	1.36113	1.25721	no change
NM_001012643	AC008623.4	1.90256	2.13051	3.08079	2.37129	no change
0	AC008670.6-1	1.4116	2.52535	2.18286	2.03994	no change
0	AC008676.6-201	0.614493	1.0781	1.71269	1.13509	no change
0	AC008740.7-2	0.564146	1.67146	0.299033	0.844879	no change
NM_001101368	AC008740.7-202	10.4701	0.103038	1.25215	3.94176	no change
0	AC008749.6	1.62508	1.00378	0.324644	0.984502	no change
NM_001171155	AC008763.1	0.956638	0.584527	0.422493	0.654553	no change
0	AC008875.9	0.700575	2.96314	1.75865	1.80745	no change
0	AC008898.6	1.8691	0.483359	1.30386	1.21877	no change
0	AC008969.6	0.486995	1.4504	0.601491	0.846295	no change
0	AC008988.13	1.14759	1.19651	0.286475	0.876859	no change
NM_001040146,NM_001039690,NM_001040144	AC009027.10	0.304642	1.2888	0.86486	0.819433	no change
0	AC009065.8-2	0.707181	0.312859	0.904509	0.641516	no change
NM_173815	AC009084.9	1.03541	0.678897	0.414013	0.709439	no change
0	AC009086.1	2.41185	3.89113	1.95816	2.75371	no change
NM_024946	AC009090.12	0.596662	2.37633	2.50719	1.82672	no change
NM_001080492	AC009107.11	1.27736	1.36719	2.07999	1.57485	no change
NM_173569	AC009220.10	1.50519	0.446078	0.79731	0.916194	no change
0	AC009237.3	2.70932	1.95622	2.70818	2.45791	no change
0	AC009237.9	1.00698	1.13988	0.440292	0.862383	no change
0	AC009336.13-201	0.904822	0.873269	1.19857	0.99222	no change
0	AC009403.2	2.99048	1.47717	2.61555	2.36107	no change
NM_001037163	AC009412.5	3.57794	2.89381	1.71389	2.72855	no change
0	AC009451.21	1.85	1.33741	2.40408	1.86383	no change
NM_015910	AC009501.4	1.7578	0.91033	0.982758	1.21696	no change
NM_001029874	AC009509.7-201	0.618735	0.799475	1.11667	0.84496	no change
NM_024841	AC009656.11	1.41924	1.36734	1.25247	1.34635	no change
0	AC009707.9	1.54565	2.48976	1.16012	1.73184	no change
0	AC009996.7	3.17635	2.79961	0.485498	2.15382	no change
0	AC010086.2	0.878274	0.579661	1.39214	0.950024	no change
0	AC010087.3	0.607315	0.514368	0.613305	0.578329	no change
0	AC010178.40-202	1.83977	2.92064	0.91598	1.89213	no change
0	AC010325.7-2	1.63448	0.857385	0.371528	0.954465	no change
0	AC010326.7-1	3.54183	1.28139	1.64168	2.15497	no change
NM_018340,NM_001099455	AC010333.7	1.0524	1.21409	1.26603	1.17751	no change
0	AC010336.8-201	0.764962	1.16642	0.865258	0.932213	no change
NM_001039763	AC010349.7	1.55145	1.83178	1.31382	1.56569	no change
NM_001099737,NM_032332	AC010422.7-201	1.17831	0.16307	1.54664	0.962674	no change
0	AC010491.4	1.36652	0.966011	1.17917	1.17057	no change
0	AC010522.3	1.38039	0.731994	0.864398	0.99226	no change
0	AC010531.8-201	1.60224	3.07333	1.27869	1.98475	no change
0	AC010645.5	1.54251	4.20409	1.27966	2.34209	no change
NM_013332,NM_001098786	AC010655.7-201	0.563453	3.6073	2.55284	2.2412	no change
0	AC010724.6-1	1.0543	2.23848	0.66879	1.32052	no change
0	AC010724.6-202	0.25331	0.409114	2.00302	0.888482	no change
0	AC010760.8	1.39642	2.60334	5.5667	3.18882	no change
0	AC010834.19	1.15251	0.751479	1.54811	1.1507	no change
0	AC010896.15	1.13957	1.03704	1.00179	1.05947	no change
NM_173681	AC010973.1	1.43002	2.18327	0.793101	1.4688	no change
NM_173177,NM_006333	AC010987.1	1.4156	1.13496	2.35576	1.63544	no change
0	AC011043.4-201	1.27047	1.12786	0.944482	1.11427	no change
0	AC011043.4-206	0.867075	5.01968	0.935923	2.27423	no change
0	AC011294.3	1.20698	2.77337	0.956158	1.6455	no change
NM_001007189	AC011379.7	1.6718	0.807852	1.11087	1.19684	no change
0	AC011382.4-201	0.919856	1.52381	1.08713	1.17693	no change
0	AC011450.4	2.10332	0.933702	1.21141	1.41614	no change
NM_001145404	AC011477.5-3	0.467472	2.21866	0.230238	0.972123	no change
0	AC011483.1	1.90648	0.829294	1.2829	1.33956	no change
0	AC011484.7-202	2.01621	3.40775	0.828318	2.08409	no change
0	AC011487.5	1.31739	0.878714	1.90627	1.36746	no change
0	AC011492.8	3.81222	1.89714	1.23481	2.31472	no change
0	AC011494.2-2	1.03009	1.04152	1.5756	1.21574	no change
NM_001001520;NM_032631	AC011498.7-1	1.3192	2.30567	3.0233	2.21606	no change
0	AC011537.1	1.493	0.642267	1.47992	1.20506	no change
0	AC011815.7	0.462567	1.42367	1.44239	1.10954	no change
NR_003682	AC011841.1	0.442379	0.830502	0.413488	0.562123	no change
NM_015908	AC011895.4	0.987749	2.38081	2.73295	2.03383	no change
0	AC012065.4	1.70476	0.899245	0.879433	1.16115	no change
NM_032802	AC012100.1	3.81039	6.31186	1.01538	3.71254	no change
0	AC012215.1	2.0677	1.83698	2.28967	2.06479	no change
0	AC012307.8	1.12253	1.72683	0.478645	1.10933	no change
0	AC012358.9	1.4652	2.42748	1.17541	1.68936	no change
0	AC012459.7	1.46678	3.04545	1.60371	2.03865	no change
0	AC012467.9	0.772301	1.21329	0.551141	0.845578	no change
NM_024666	AC012568.7	0.899234	0.89944	1.20809	1.00225	no change
0	AC012607.8	0.567952	0.807034	1.95844	1.11114	no change
0	AC012615.4	1.35131	1.03254	0.991667	1.12517	no change
NM_014711	AC012621.8	1.7721	1.37679	0.994578	1.38116	no change
0	AC012622.6	1.06513	2.82763	2.05405	1.98227	no change
0	AC012622.6	1.21645	0.625424	1.98305	1.27498	no change
NM_007236	AC012652.1	0.647585	0.703735	0.564263	0.638528	no change
0	AC013268.5-201	4.17639	4.33981	1.93649	3.48423	no change
NM_207328	AC013272.5	1.02383	2.83064	0.927083	1.59385	no change
NM_201612,NM_201613,NM_153687	AC013283.23	1.10411	1.09504	0.98	1.05972	no change
0	AC013470.10	2.41026	1.38118	1.11364	1.63503	no change
NM_138370	AC013480.12	1.77692	1.03489	6.58329	3.1317	no change
NM_178859	AC013553.14	0.968483	1.42283	1.60638	1.33257	no change
0	AC015818.32-201	5.67784	2.65909	2.59152	3.64282	Increased NHEJ	Favor HR
NM_199227	AC015976.3	1.46939	0.268817	0.971154	0.903121	no change
0	AC015987.1	1.06654	1.71783	1.07667	1.28701	no change
0	AC016026.15	0.848603	0.625595	0.995542	0.823247	no change
0	AC016251.9	0.90732	5.30079	1.25491	2.48767	no change
NM_203371	AC016450.10	2.69931	1.35892	0.732598	1.59694	no change
0	AC016586.9	1.17459	0.670657	1.81977	1.22167	no change
0	AC016683.7	1.87538	2.1	0.655205	1.54353	no change
NR_034099	AC016722.1	2.2189	3.217	1.3972	2.2777	no change
0	AC016745.6	2.25108	14.3556	0.435687	5.68078	no change
NR_026926	AC016757.3	1.26437	2.17054	1.4193	1.61807	no change
NM_001145051	AC016912.2	1.43532	1.85455	11.2601	4.84998	no change
0	AC016940.7-201	3.21911	0.504158	1.09087	1.60471	no change
NM_178124	AC016940.7-202	1.09756	0.751263	3.76822	1.87235	no change
0	AC016962.38	2.64071	2.87284	0.925539	2.14636	no change
0	AC018450.26	1.54543	0.710128	1.04392	1.09982	no change
0	AC018452.11	1.25551	1.13767	3.5444	1.97919	no change
0	AC018653.29	2.69714	3.32285	1.88673	2.63557	no change
0	AC018755.3-201	0.670704	1.06221	0.837214	0.85671	no change
0	AC018816.3	2.05057	1.47666	1.10284	1.54336	no change
0	AC018865.4	3.20266	4.12444	1.0296	2.78557	no change
0	AC018892.4	1.26802	0.996282	2.31988	1.52806	no change
0	AC018892.9	1.08969	0.31413	3.50843	1.63742	no change
0	AC019066.6	1.17445	0.831133	0.586885	0.864156	no change
NM_020864	AC019231.1	1.07727	0.318481	0.264422	0.553389	no change
0	AC019294.7-3	1.70034	2.01732	1.49381	1.73716	no change
0	AC020595.7	1.5368	1.41597	1.56074	1.5045	no change
0	AC020659.5	0.696876	1.90184	1.5708	1.38984	no change
NM_032569	AC020663.7	1.18885	1.00557	0.704309	0.966246	no change
0	AC020743.7	1.29737	2.75827	2.82161	2.29241	no change
NR_034083	AC020763.1	0.603155	0.30475	0.42072	0.442875	Increased HR	Favor NHEJ
0	AC020894.5	3.91457	2.37662	0.762473	2.35122	no change
NM_033417	AC020908.7	0.745489	1.24937	1.11767	1.03751	no change
0	AC020915.4	2.0814	1.34088	2.86087	2.09438	no change
0	AC020928.7	1.33408	1.79915	1.51439	1.54921	no change
0	AC021054.28	1.29738	0.887319	1.34932	1.178	no change
NM_001080478	AC021087.5	0.585326	1.05974	1.79807	1.14771	no change
NM_019015	AC021097.5	0.773057	1.47804	1.41357	1.22155	no change
0	AC021146.7	0.239795	0.753523	1.23856	0.743958	no change
0	AC021218.2	1.01326	1.01843	1.93926	1.32365	no change
0	AC021427.10	1.1417	0.951924	1.76414	1.28592	no change
0	AC021534.1	2.83581	1.0033	0.742857	1.52732	no change
0	AC021534.1	1.51835	2.44108	1.12217	1.69387	no change
0	AC021860.6	0.845907	4.74347	2.62914	2.7395	no change
0	AC022007.5-202	0.239795	0.577638	1.91225	0.909895	no change
0	AC022007.5-203	0.936015	2.86512	0.859174	1.55344	no change
0	AC022098.9-201	0.686037	1.33242	1.20733	1.07526	no change
0	AC022098.9-202	0.412441	0.866036	1.16883	0.815769	no change
NM_001001669	AC022100.7-1	1.29557	2.24286	0.524402	1.35428	no change
0	AC022137.6-201	1.19579	2.43405	0.964538	1.53146	no change
0	AC022148.6	0.892294	2.36336	1.37092	1.54219	no change
0	AC022382.4	2.03463	0.755556	1.41725	1.40248	no change
0	AC022400.1	0.799505	1.52545	0.360248	0.895066	no change
0	AC022483.7	0.935631	3.02775	1.69406	1.88581	no change
NR_024413	AC022498.1	1.10085	0.958509	2.36863	1.47599	no change
0	AC022596.9-202	1.01732	0.698116	0.635044	0.783492	no change
0	AC022692.11	3.6075	2.54141	1.00339	2.3841	no change
NM_153225	AC022893.6	1.32228	1.18431	0.983439	1.16334	no change
0	AC023024.6	1.27527	0.898263	0.513298	0.89561	no change
NM_001013699	AC023050.36	1.04958	1.34012	3.85806	2.08258	no change
0	AC023055.40-1	1.88026	1.20704	0.90073	1.32934	no change
0	AC023055.40-2	1.57518	0.423022	0.626752	0.874985	no change
NM_001010874	AC023156.5	2.30709	1.82565	3.01358	2.3821	no change
0	AC023283.10	1.34198	0.564541	0.765617	0.890714	no change
0	AC023469.1	0.861344	0.463933	0.191509	0.505595	no change
0	AC023632.1	1.04586	0.503716	1.64665	1.06541	no change
0	AC023632.1	1.44705	1.28923	1.99398	1.57676	no change
0	AC023886.7	2.47909	1.03706	1.28765	1.60127	no change
NM_032623	AC024032.5	2.12429	2.15525	1.47793	1.91916	no change
0	AC024075.4	1.33393	2.06185	1.67808	1.69129	no change
NM_016073	AC024270.6	0.851664	0.786591	1.67117	1.10314	no change
NM_024619	AC024361.21	0.748844	1.09932	0.796443	0.881536	no change
0	AC024405.6	2.45939	11.9586	0.437304	4.95176	no change
0	AC024474.8	4.22924	1.23388	0.895591	2.11957	no change
0	AC024559.15	3.25299	4.56744	0.774561	2.865	no change
0	AC024651.13	0.975774	1.43606	2.17282	1.52822	no change
0	AC025279.6-1	1.50723	1.3913	1.49322	1.46392	no change
0	AC025283.6	2.13149	3.48988	2.51327	2.71155	no change
0	AC025594.5	1.49804	1.16889	1.12715	1.26469	no change
NM_006628	AC025917.8	1.19859	0.684746	0.732944	0.872093	no change
0	AC026118.17	1.46834	21.1683	3.03585	8.55749	no change
0	AC026150.7-4	1.54983	1.20495	0.022259	0.925681	no change
NM_015055	AC026250.16	0.417824	1.94045	0.469864	0.942712	no change
NM_182619	AC026468.4	2.87878	1.81818	3.33757	2.67818	no change
0	AC026495.1	1.65061	1.69213	2.28103	1.87459	no change
NM_152756	AC026713.5	3.95358	0.733285	1.85592	2.18093	no change
0	AC027277.5	2.06966	1.70295	0.386184	1.38626	no change
NM_001042784	AC034139.7	1.28263	0.804123	0.700613	0.929121	no change
0	AC034193.5	0.959924	0.982642	1.25214	1.0649	no change
0	AC034193.5	1.09747	2.71285	1.64352	1.81795	no change
NM_173800	AC034236.1	1.00567	0.86257	1.1531	1.00711	no change
0	AC037487.1	2.95338	0.807209	2.16476	1.97512	no change
0	AC040160.1	2.32381	0.815132	2.4519	1.86361	no change
NM_020786	AC044802.7	0.428571	0.659649	0.397737	0.495319	Increased HR	Favor NHEJ
0	AC044860.11-6	2.35882	1.55017	3.39917	2.43605	no change
0	AC044860.3	3.52096	1.13079	2.68728	2.44634	no change
0	AC051649.21	1.77423	0.825472	1.05131	1.21701	no change
NR_024457	AC055717.36	1.78789	2.86784	1.33538	1.99704	no change
NR_024074	AC055876.16-1	1.04966	1.1579	9.9394	4.04898	no change
0	AC063977.6-201	1.86434	1.74216	1.46708	1.6912	no change
NM_173635	AC063977.6-202	3.07756	2.89326	0.458409	2.14308	no change
0	AC064799.6	0.216329	0.27162	0.713482	0.400477	Increased HR	Favor NHEJ
NM_015934	AC064836.1	1.37776	1.06165	1.57439	1.33793	no change
0	AC064872.1	1.91571	2.25731	1.60784	1.92695	no change
0	AC068020.7-3	0.969316	1.70208	0.444706	1.0387	no change
0	AC068152.11	3.16558	1.25926	0.753329	1.72606	no change
0	AC068228.8	1.59231	2.247	0.826379	1.55523	no change
0	AC068338.14-1	1.67977	1.47322	2.31546	1.82282	no change
NM_001080826	AC068353.34	0.457332	0.788211	0.544694	0.596745	no change
0	AC068399.9	1.70762	1.60685	0.982061	1.43218	no change
NM_032683	AC068499.1	1.21866	1.08283	0.482851	0.928116	no change
NM_014478	AC068533.6	1.20778	1.36198	0.934567	1.16811	no change
0	AC068580.3	1.13006	0.822214	1.04838	1.00022	no change
NM_020722	AC068620.5	5.55687	1.05632	0.913075	2.50876	no change
0	AC068657.2	0.738985	1.30461	0.633073	0.892223	no change
0	AC068989.36-1	1.69904	2.17043	0.653743	1.50774	no change
NM_001029996	AC069154.5	1.68919	1.8963	1.03865	1.54138	no change
0	AC069222.23	1.38387	3.08483	1.57751	2.0154	no change
NM_139015	AC069234.35-201	1.13026	1.68505	0.736428	1.18391	no change
0	AC069234.35-202	1.59386	1.67536	0.245514	1.17158	no change
0	AC069235.23	1.36686	1.30079	0.92679	1.19815	no change
0	AC069236.27	0.921067	0.491933	2.10116	1.17139	no change
NM_152672	AC069257.28	0.855246	0.951118	0.456523	0.754295	no change
NM_001168682	AC069281.1	1.39936	0.906552	1.23438	1.1801	no change
NM_004507	AC069282.6-201	2.07823	0.0971011	0.923374	1.0329	no change
0	AC069368.3	3.8	1.66839	3.20168	2.89002	no change
0	AC069513.28-201	1.94347	2.17054	0.623608	1.57921	no change
0	AC073065.4	0.898661	1.20648	3.79482	1.96665	no change
0	AC073072.11	0.629309	1.4423	1.01721	1.02961	no change
0	AC073082.6	1.55019	1.08107	1.44395	1.3584	no change
0	AC073263.1	1.0355	1.52682	0.396385	0.986235	no change
0	AC073343.6	0.721105	0.177172	0.594907	0.497728	Increased HR	Favor NHEJ
NR_015442;NR_024412	AC073346.2	0.620512	1.47613	0.902257	0.999633	no change
0	AC073348.1	1.52889	1.87367	1.72385	1.7088	no change
0	AC073468.9	1.39717	1.3667	2.26888	1.67758	no change
0	AC073574.11	2.36467	3.3098	1.11831	2.26426	no change
0	AC073610.1	1.05282	0.94848	0.594583	0.865295	no change
0	AC073624.1	2.98442	0.663778	2.29852	1.98224	no change
NM_001042573	AC073624.28	1.43395	1.05546	0.263468	0.917626	no change
0	AC074091.13	1.2666	0.978256	1.90086	1.38191	no change
NM_032487	AC078802.14	1.09737	0.762526	1.11754	0.99248	no change
0	AC079031.39	2.46678	1.54916	0.87547	1.63047	no change
0	AC079305.6-201	1.71162	0.885931	2.69809	1.76521	no change
NR_024365	AC079341.1	1.68198	0.644261	0.556552	0.960933	no change
0	AC079354.4	0.802586	1.38095	1.08745	1.09033	no change
0	AC079586.6	1.28054	1.69845	0.609004	1.196	no change
0	AC079612.1	1.52347	1.14831	0.965726	1.2125	no change
0	AC079923.1	1.65002	2.19269	2.97209	2.2716	no change
0	AC080013.17	0.775507	1.36744	0.332943	0.825297	no change
0	AC083883.1	6.437	1.13912	10.3181	5.96474	no change
0	AC084198.31	0.950563	0.895963	0.758092	0.868206	no change
0	AC084199.28	1.14839	0.992812	0.949423	1.03021	no change
NM_018370	AC084398.25-201	1.06775	2.15127	0.849867	1.3563	no change
0	AC087289.9	4.49577	1.41402	1.51631	2.47537	no change
NM_001009562	AC087309.10	3.49232	0.95681	2.13971	2.19628	no change
NM_207412	AC087623.21	1.5472	2.28571	1.77546	1.86946	no change
0	AC087650.12-2	1.02425	0.748693	1.40809	1.06034	no change
0	AC087650.12-202	2.96703	5.00869	1.3244	3.10004	no change
0	AC087749.12-201	1.73414	1.64801	6.02279	3.13498	no change
0	AC089987.26-1	0.89678	0.747714	0.795403	0.813299	no change
0	AC090186.1	1.22375	0.981179	0.791423	0.998786	no change
0	AC090510.4-201	0.890605	4.33235	3.78882	3.00392	no change
0	AC090510.4-203	0.829966	2.84114	2.05584	1.90898	no change
NM_014489	AC090587.1	0.807596	1.05567	1.18229	1.01518	no change
NM_015430,NM_001001991	AC090625.5	1.21404	2.39844	1.82635	1.81294	no change
NM_207436	AC090670.11	1.73817	1.52653	1.18597	1.48356	no change
0	AC090673.5-1	0.364742	1.05275	1.37425	0.930582	no change
0	AC090691.16-2	1.64107	1.10593	0.570829	1.10594	no change
0	AC090692.9	1.16491	1.44509	0.159265	0.92309	no change
NM_014701	AC091073.3	1.64147	0.810263	1.14095	1.19756	no change
NM_174919	AC091132.16-202	1.00203	1.14367	0.66013	0.935275	no change
0	AC091152.18	0.523588	0.661364	0.738624	0.641192	no change
0	AC091196.6	1.47305	1.04577	1.34735	1.28872	no change
0	AC091654.4	3.29277	1.21424	1.95709	2.1547	no change
NR_003715	AC091742.5-1	1.06407	1.05577	1.37544	1.16509	no change
0	AC091801.1	0.882353	0.812194	0.475372	0.723306	no change
0	AC091849.2	0.800429	0.799062	1.24345	0.947647	no change
0	AC091934.2	1.23885	2.48474	0.768295	1.4973	no change
0	AC092028.4	2.4964	2.59555	0.263663	1.78521	no change
0	AC092031.4	1.05161	2.31749	0.734261	1.36779	no change
NM_006010	AC092037.3	2.76678	2.41652	1.37526	2.18618	no change
0	AC092040.2-1	0.992036	0.312358	0.791317	0.698571	no change
0	AC092042.2	2.0979	0.853047	1.21519	1.38871	no change
0	AC092117.4-2	1.48255	1.10656	0.638436	1.07585	no change
0	AC092118.3	1.5528	0.317687	1.08481	0.985101	no change
NM_145168	AC092142.5	1.98332	1.02247	1.30937	1.43839	no change
0	AC092329.3	1.19954	4.57442	0.722876	2.16561	no change
0	AC092368.3-1	0.763943	0.608432	1.31191	0.894763	no change
0	AC092375.4-204	1.12456	1.08386	0.322791	0.843737	no change
0	AC092384.5-4	4.08508	3.15951	1.09164	2.77874	no change
0	AC092436.5	1.77129	0.957013	2.08464	1.60431	no change
0	AC092536.3-201	7.96269	1.55823	1.42791	3.64961	no change
NM_001001701	AC092656.1-201	0.791071	2.60964	1.57241	1.65771	no change
0	AC092656.1-202	0.738732	0.926113	0.926868	0.863904	no change
0	AC092664.2	1.36249	1.19958	0.852936	1.13833	no change
0	AC092718.1	3.2127	1.3276	2.20672	2.24901	no change
0	AC092903.11-201	0.670979	0.967676	3.08035	1.573	no change
NM_020754	AC092981.3	1.36692	1.2408	2.47959	1.69577	no change
0	AC092993.3	1.06443	2.82234	0.770741	1.5525	no change
0	AC093003.11	3.75479	0.645606	3.0719	2.49076	no change
NM_015980	AC093310.1	0.568904	0.819082	0.512871	0.633619	no change
0	AC093323.3	2.43865	2.06667	2.75937	2.42156	no change
0	AC093376.5	1.51908	0.52114	1.6799	1.24004	no change
0	AC093376.5	1.0284	8.82577	3.9674	4.60719	no change
0	AC093393.2	1.19444	3.5903	2.40673	2.39716	no change
0	AC093458.6	2.73043	1.30765	0.8015	1.61319	no change
NM_203406	AC093510.2	0.773323	1.26426	1.48354	1.17371	no change
NM_001008270	AC093638.4	0.674876	0.890847	1.563	1.04291	no change
0	AC093668.4	1.42857	1.89938	1.19464	1.50753	no change
0	AC093668.4-4	1.58245	0.649186	0.84245	1.02469	no change
0	AC093671.3	3.81197	2.44837	2.21267	2.82434	no change
0	AC093729.2	1.13984	3.32575	1.29628	1.92062	no change
NM_138364	AC093835.3	0.612885	1.59147	1.81412	1.33949	no change
0	AC093838.3	0.880416	1.65769	0.851934	1.13001	no change
0	AC093844.3	1.10942	0.778407	1.33419	1.07401	no change
0	AC093917.3	1.91504	0.866597	1.70353	1.49506	no change
0	AC096579.1-7	1.53177	0.266597	0.808313	0.868892	no change
0	AC096587.1	1.66694	0.753168	1.10425	1.17478	no change
0	AC096670.1	0.793517	0.985426	0.316833	0.698592	no change
0	AC096772.3	2.03957	0.665858	1.25577	1.3204	no change
0	AC097382.3	1.61815	0.722105	1.49718	1.27915	no change
NR_003663	AC097458.2	0.648847	1.14752	0.832058	0.876142	no change
NM_007281	AC097534.3	0.749164	0.887835	1.34892	0.995306	no change
NM_017910	AC097720.1	1.30558	1.44586	2.14371	1.63172	no change
NM_001080850	AC098484.2	2.26842	10.3766	3.91771	5.52092	Increased NHEJ	Favor HR
NM_001080850	AC098484.2	0.563027	0.746391	0.633978	0.647799	no change
NM_001123041	AC098613.2	1.3302	0.917995	0.648148	0.965447	no change
0	AC098826.4	2.35269	1.77898	1.39636	1.84268	no change
0	AC098850.2	3.54193	1.29463	2.66299	2.49985	no change
0	AC098934.3	0.996368	1.24423	1.04378	1.09479	no change
0	AC099521.2	1.58034	2.38036	0.886096	1.6156	no change
0	AC099524.5	1.30085	1.48122	0.910012	1.23069	no change
0	AC099548.6	1.21871	1.18372	1.62997	1.34413	no change
0	AC099759.4	2.02599	1.84019	3.58555	2.48391	no change
0	AC100788.1	0.880667	6.84908	1.48325	3.071	no change
0	AC100800.2	0.742268	1.26953	0.857834	0.956543	no change
0	AC100835.2	2.30626	2.21916	1.52004	2.01516	no change
0	AC102948.1	1.02681	1.43993	2.70769	1.72481	no change
0	AC103540.5	1.33752	1.01204	0.962729	1.1041	no change
0	AC103681.4	0.953545	2.41745	0.974194	1.4484	no change
0	AC103702.3-1	0.891204	1.01938	0.854167	0.921584	no change
0	AC103796.3	1.62069	1.22189	0.641248	1.16128	no change
NR_026899	AC103810.2	1.08963	0.756715	0.786	0.87745	no change
0	AC103810.5-201	1.21829	1.63182	3.43789	2.096	no change
NM_138969	AC103849.3	1.04483	0.926537	1.23002	1.06713	no change
0	AC104078.3	1.21883	0.989152	0.855135	1.02104	no change
0	AC104135.5	1.19619	2.60465	0.577672	1.4595	no change
0	AC104350.6	1.5179	1.34172	1.68714	1.51559	no change
NM_001080440	AC104471.6	2.71074	1.51968	1.8779	2.03611	no change
NM_198147	AC104564.11	2.11772	1.39723	0.599188	1.37138	no change
0	AC104654.3	1.72129	1.92868	0.522233	1.39074	no change
NM_001099218	AC104812.5	2.23821	1.67209	0.844788	1.58503	no change
0	AC104942.1	0.720234	1.59896	0.758955	1.02605	no change
0	AC105001.3	1.1038	1.39488	0.909057	1.13591	no change
NM_144962	AC105046.10	0.911351	3.25004	1.43785	1.86641	no change
0	AC105052.3-202	1.13173	0.643621	0.409901	0.728416	no change
NM_020962	AC105129.4	1.57037	0.911987	2.41268	1.63168	no change
NR_015445	AC105219.6-1	0.801724	0.147177	0.258353	0.402418	no change
0	AC105337.7-1	0.897566	0.511063	0.748051	0.718894	no change
NM_017700	AC105391.1	0.830592	1.15408	2.1439	1.37619	no change
0	AC105446.4	0.629921	0.680544	1.39119	0.900553	no change
0	AC105749.2	1.91361	0.777606	0.986852	1.22602	no change
NM_207405	AC105915.5	1.43071	0.317513	0.601282	0.78317	no change
0	AC106011.3	1.43951	2.87378	1.72393	2.0124	no change
0	AC106712.5	1.62451	11.7209	0.817587	4.721	no change
0	AC106722.1	2.35561	1.51879	5.36673	3.08037	no change
0	AC106774.2-2	2.85229	1.48121	1.85739	2.06363	no change
0	AC106782.5-5	1.02554	2.36103	0.657519	1.34803	no change
NM_024096	AC106782.6	0.858832	0.68459	0.996942	0.846788	no change
0	AC106788.3-1	1.49209	0.793593	1.33464	1.20678	no change
0	AC106788.3-203	0.640183	0.740947	1.38973	0.923619	no change
0	AC106819.3	1.34193	1.36218	1.2994	1.3345	no change
0	AC106819.3	2.42373	3.1806	0.86015	2.15483	no change
NM_001014979	AC106886.3-202	0.455759	1.00562	0.962261	0.807879	no change
NM_004882	AC106900.1	1.25946	1.66609	2.95447	1.96001	no change
0	AC107021.4	3.43271	0.865332	1.9937	2.09725	no change
NM_021227	AC107071.3	0.958231	0.73913	0.371359	0.689574	no change
0	AC107218.4	1.16979	2.68051	1.03345	1.62792	no change
NM_024776	AC107883.6	1.377	0.951264	1.65817	1.32881	no change
NM_001033019	AC107918.5-202	1.12279	0.645763	3.27423	1.68093	no change
0	AC107956.8	2.25843	13.465	3.72802	6.48383	Increased NHEJ	Favor HR
0	AC108134.2	0.816773	1.18857	1.68	1.22845	no change
0	AC108134.3-1	1.7578	1.13906	0.782126	1.22633	no change
NR_027107	AC108142.1	0.583983	1.29794	0.708658	0.863527	no change
0	AC109315.1	1.1871	1.16149	1.04545	1.13135	no change
0	AC109326.11	0.279441	0.399904	1.79607	0.825138	no change
0	AC109782.7	1.41207	1.21641	2.40104	1.67651	no change
0	AC109827.4	1.33861	0.325776	2.25066	1.30501	no change
NM_020961	AC110079.3	1.28884	2.7149	1.12614	1.70996	no change
0	AC110080.2-2	2.0303	1.48085	1.01078	1.50731	no change
0	AC110491.1	2.53809	1.45923	2.36879	2.12204	no change
NR_024014	AC110619.2	2.65811	1.89867	3.34748	2.63475	no change
NM_033090,NM_148903,NM_014668	AC110754.4	0.94824	1.98321	1.1671	1.36618	no change
NM_015393	AC110760.3-1	1.1049	0.261305	1.39902	0.921743	no change
0	AC111170.2	0.867047	2.28991	1.78823	1.6484	no change
0	AC111170.3	3.27891	1.22842	2.43163	2.31299	no change
0	AC111177.15	1.25813	0	0.56195	0.91004	no change
NM_001039770	AC112211.2	1.58473	1.1249	3.49223	2.06729	no change
0	AC112484.8	1.18881	1.30769	1.23787	1.24479	no change
0	AC112512.6	2.07826	3.79535	1.03563	2.30308	no change
0	AC112715.2	7.18382	1.46216	0.558419	3.06814	no change
0	AC112721.1	0.651903	1.83575	1.39924	1.29563	no change
NM_032237	AC113191.13-1	2.04793	1.40552	1.30672	1.58673	no change
0	AC113404.3	0.917957	0.190184	1.33685	0.814996	no change
0	AC114546.1	1.75681	1.04003	1.76234	1.51973	no change
0	AC114772.5	0.81475	0.79778	0.666031	0.759521	no change
NM_153361	AC114947.1	1.7289	1.79496	0.75088	1.42491	no change
0	AC114982.2	1.46336	4.44469	1.91205	2.6067	no change
0	AC116165.7-201	0.840211	0.599732	1.06047	0.833469	no change
NM_012267	AC116342.2	1.42051	0.956562	0.863277	1.08012	no change
0	AC116351.2	0.819132	1.96934	0.883487	1.22399	no change
0	AC116353.2	0.930173	1.06731	0.734601	0.910694	no change
NM_001013717	AC116366.4	0.875244	0.769567	2.3151	1.31997	no change
0	AC116376.4	0.957409	0.474572	2.20876	1.21358	no change
0	AC116904.7	2.36064	1.09023	0.781854	1.41091	no change
0	AC117402.9	0.469626	0.221208	0.98274	0.557858	no change
0	AC117521.2	0.580764	0.844528	0.340234	0.588509	no change
0	AC117834.1	0.957647	0.649174	0.654545	0.753789	no change
NM_173627	AC120024.22-1	1.40464	6.92691	1.16712	3.16622	no change
0	AC120036.5-2	0.208582	0.364089	0.81551	0.462727	no change
0	AC120045.19-1	1.45441	0.840537	2.33771	1.54422	no change
0	AC120194.1	10.2095	0.958498	2.76786	4.6453	no change
0	AC121253.1	1.14035	1.39238	0.898221	1.14365	no change
NM_001033057|NM_004742|NM_015520	AC121493.1	1.10333	1.13393	0.457361	0.898207	no change
0	AC123768.8	1.09745	1.52742	0.95995	1.19494	no change
0	AC124056.8	1.0333	1.45571	1.30759	1.26553	no change
0	AC124781.4-201	0.791232	0.807963	1.0365	0.878564	no change
NR_026750	AC124798.5	1.22011	0.625326	1.67304	1.17283	no change
NR_027146	AC125421.9	0.810811	0.969568	1.13413	0.971503	no change
0	AC125494.1	0.673322	0.746876	0.67455	0.698249	no change
0	AC126323.6-201	1.03753	1.07817	0.836022	0.983906	no change
NM_013292	AC127457.2	1.35814	1.10241	1.63058	1.36371	no change
NR_026857	AC127496.5-3	1.89912	4.8396	3.88708	3.54193	no change
0	AC128683.3	1.48376	1.57581	0.683463	1.24768	no change
0	AC129492.6	3.96457	1.27538	6.52635	3.9221	no change
0	AC130352.1	1.04615	1.84616	1.06841	1.32024	no change
NM_006455	AC130686.6	0.695952	0.976788	0.62302	0.765254	no change
NM_173821	AC131097.1	2.52161	1.04443	0.453587	1.33988	no change
0	AC131097.4	1.48571	1.22459	2.04285	1.58438	no change
0	AC131233.3	1.77313	1.17581	1.55777	1.50224	no change
0	AC131238.3	1.62247	1.62722	1.63812	1.62927	no change
0	AC131280.9-201	0.811178	1.63978	1.84872	1.43323	no change
0	AC131971.9	1.99353	1.19875	1.16883	1.4537	no change
NM_001136106	AC132186.3-1	2.64069	2.74754	2.83469	2.74097	no change
0	AC132216.7	2.92841	0.794423	1.57685	1.76656	no change
NM_207459	AC132938.1	1.2008	1.09937	0.684456	0.994873	no change
NM_024648,NM_175902	AC132938.9	0.242389	1.77273	1.28984	1.10165	no change
0	AC133485.1	1.25066	0.839161	2.02593	1.37192	no change
0	AC133485.1	1.69959	0.924392	2.37569	1.66656	no change
0	AC133555.3-5	1.3437	1.56917	0.893979	1.26895	no change
0	AC133561.1	1.16337	0.700968	1.59819	1.15417	no change
0	AC133561.2	1.80117	1.52075	2.65	1.99064	no change
NR_027335	AC133919.6	2.19965	0.664643	0.924742	1.26301	no change
0	AC133961.3	1.38646	0.974067	2.17402	1.51152	no change
0	AC134504.2	0.904194	0.970837	1.10492	0.993317	no change
0	AC135457.2-201	1.16294	2.5131	0.999769	1.5586	no change
0	AC135457.2-202	0.894721	0.6	1.33255	0.942423	no change
0	AC135776.3	3.63294	3.9707	2.77417	3.45927	Increased NHEJ	Favor HR
0	AC135891.3	0.98646	0.592073	0.13687	0.571801	no change
0	AC135983.2	0.65358	1.21272	1.43511	1.10047	no change
NM_001080537	AC136289.2	0.716169	1.47774	0.945592	1.0465	no change
0	AC136428.3-1	1.46373	4.00532	0.833307	2.10079	no change
0	AC136443.3-201	1.17252	1.54866	1.07364	1.26494	no change
0	AC138035.1	1.77345	1.12823	1.05976	1.32048	no change
0	AC138356.3-2	1.91176	1.30087	0.93029	1.38097	no change
0	AC138393.2	2.31737	2.52387	2.69437	2.51187	no change
0	AC138534.2	1.67516	1.63572	0.648595	1.31982	no change
0	AC138688.2-1	2.00186	1.19291	2.16116	1.78531	no change
0	AC138811.3	0.973643	1.32955	0.643744	0.982313	no change
0	AC138894.2-201	3.00885	0.703935	1.29427	1.66902	no change
NM_178541	AC138969.4	0.724098	1.34617	1.09984	1.0567	no change
NR_028339	AC139100.1	1.79236	0.951887	1.41803	1.38743	no change
0	AC139149.5	0.843214	2.22503	8.08908	3.71911	no change
0	AC139426.2	2.04572	0.788206	2.56995	1.80129	no change
0	AC139713.1	1.89803	0.976932	1.4419	1.43895	no change
0	AC140077.17	1.01783	0.965205	0.626526	0.869854	no change
0	AC140134.2-201	1.75288	0.95791	1.17333	1.29471	no change
0	AC140658.2-2	2.72234	5.27482	3.07196	3.68971	Increased NHEJ	Favor HR
0	AC141586.1	1.12008	1.36348	1.16838	1.21732	no change
0	AC144411.2-2	0.918053	0.987364	0.978105	0.961174	no change
0	AC145098.2	0.800244	1.20824	0.381267	0.796583	no change
NM_001080829	AC145285.2-201	0.736527	0.427919	1.88039	1.01495	no change
0	AC145291.2-201	1.28892	2.64475	2.14093	2.02487	no change
0	AC146944.1-201	7.75408	1.36633	8.8559	5.9921	no change
0	AC147651.4	2.48125	1.64465	1.68106	1.93565	no change
0	AC183087.2-1	1.45651	1.29962	0.35021	1.03545	no change
NM_001193289	AC192820.1	0.705138	0.858465	0.620863	0.728155	no change
NM_175882	AC217771.1	2.76923	0.318681	0.956484	1.34813	no change
0	AC226119.2	2.2618	1.74041	1.37238	1.79153	no change
0	AC231381.2-10	1.76556	2.6184	1.46837	1.95078	no change
0	AC231381.2-9	1.34166	0.506994	2.04427	1.29764	no change
0	AC233264.2-15	1.07435	1.12471	3.37935	1.85947	no change
0	AC233282.3-19	1.73201	1.05871	1.13401	1.30824	no change
0	AC233282.3-35	1.53667	0.940001	0.938368	1.13835	no change
NM_001607	ACAA1	1.24499	1.19428	3.48235	1.97387	no change
NM_006111	ACAA2	1.23963	1.95218	0.764066	1.31863	no change
NM_198838,NM_198839,NM_198836,NM_198834,NM_198837	ACACA	4.11484	1.89301	1.71811	2.57532	no change
NM_198838,NM_198839,NM_198836,NM_198834,NM_198837	ACACA	1.76052	1.31896	2.37437	1.81795	no change
NM_001093	ACACB	5.25898	4.27084	4.5725	4.70077	Increased NHEJ	Favor HR
NM_025247	ACAD10	1.96768	0.905709	0.613222	1.1622	no change
NM_014384	ACAD8	1.86887	1.88236	0.881573	1.54427	no change
NM_014049	ACAD9	1.34108	1.57006	0.318427	1.07652	no change
NM_001608	ACADL	2.09573	1.01083	1.50512	1.53723	no change
NM_000016	ACADM	0.795092	0.723319	0.955226	0.824545	no change
NM_000017	ACADS	1.33323	1.0112	1.58639	1.31027	no change
NM_001609	ACADSB	1.82367	1.31395	1.16509	1.43424	no change
NM_000018,NM_001033859	ACADVL	0.954584	1.57983	1.19707	1.24383	no change
0	ACAN	1.23283	1.1853	0.829327	1.08248	no change
NM_012287	ACAP2	1.06091	1.19979	1.20779	1.15616	no change
NM_000019	ACAT1	2.31283	0.66503	1.94656	1.64147	no change
NM_005891	ACAT2	1.97647	14.0356	3.01069	6.34092	no change
NM_022735	ACBD3	0.716865	1.15412	0.383961	0.751649	no change
NM_024722	ACBD4	1.20418	2.20078	1.35853	1.58783	no change
NM_001042473,NM_145698	ACBD5	0.361214	0.577895	0.815669	0.584926	no change
NM_032360	ACBD6	0.941603	0.818451	1.71244	1.1575	no change
NM_001039844	ACBD7	1.29257	0.980013	1.65287	1.30848	no change
NM_001094,NM_183377	ACCN1	1.12474	1.56691	1.39657	1.36274	no change
NM_020039	ACCN2	0.8309	1.21116	0.780911	0.94099	no change
NM_182847|NM_018674	ACCN4	0.410469	0.368043	0.380913	0.386475	Increased HR	Favor NHEJ
NM_032592	ACCS	1.70874	0.949343	1.0314	1.22983	no change
NM_000789|NM_152830	ACE	0.982607	2.10725	0.461076	1.18364	no change
NM_021804	ACE2	0.960658	0.909876	1.30463	1.05839	no change
NM_015831,NM_000665	ACHE	1.61064	1.4281	0.977336	1.33869	no change
NM_014977	ACIN1	0.756468	0.823895	0.486622	0.688995	no change
NM_001096,NM_198830	ACLY	1.20061	0.913921	1.01637	1.04364	no change
NM_138326	ACMSD	1.59589	0.827232	0.709583	1.04423	no change
NM_002197	ACO1	0.66461	0.988587	0.828128	0.827108	no change
NM_001098	ACO2	0.429211	2.61144	0.481678	1.17411	no change
NM_147161,NM_015547	ACOT11	0.905172	0.593875	2.30685	1.26863	no change
NM_130767	ACOT12	0.59048	1.71713	1.62899	1.3122	no change
NM_006821	ACOT2	1.02331	0.857633	0.862387	0.914444	no change
NM_152331	ACOT4	11.4601	3.44719	2.8118	5.90635	Increased NHEJ	Favor HR
NM_001037162	ACOT6	0.605831	1.56132	0.685694	0.950949	no change
NM_181866,NM_181865,NM_007274,NM_181864	ACOT7	0.495378	0.620513	0.578689	0.56486	no change
NM_183386,NM_005469	ACOT8	1.20417	1.52235	1.74429	1.49027	no change
NM_001033583;NM_001037171	ACOT9	1.14181	1.17138	0.585561	0.96625	no change
NM_003500	ACOX2	1.17107	0.710657	1.09047	0.990731	no change
NM_003501	ACOX3	2.31432	0.626197	0.54372	1.16141	no change
NM_001105516	ACOXL	0.917445	1.13782	2.0297	1.36166	no change
NM_004300,NM_007099	ACP1	1.52822	0.874247	1.3368	1.24642	no change
NM_001610	ACP2	0.553694	1.51804	0.255712	0.775815	no change
NM_001611	ACP5	1.51758	2.56029	2.32182	2.13323	no change
NM_016361	ACP6	1.15281	0.642163	0.832979	0.875985	no change
NM_001037172;NM_152282	ACPL2	1.35197	1.75245	0.953436	1.35262	no change
NM_001099	ACPP	0.861552	0.827992	3.41753	1.70236	no change
NM_033068	ACPT	0.882968	1.4109	0.833891	1.04259	no change
NM_032489	ACRBP	0.666023	0.663296	1.76071	1.03001	no change
NM_001612;NM_020069;NM_020107;NM_020108;NM_020109;NM_020110;NM_020111;NM_020113;NM_020115	ACRV1	1.27566	1.82986	1.29909	1.46821	no change
NM_001612;NM_020069;NM_020107;NM_020108;NM_020109;NM_020110;NM_020111;NM_020113;NM_020115	ACRV1	1.13034	1.92972	0.339431	1.13316	no change
NM_015162	ACSBG1	0.993156	2.30694	0.585585	1.29523	no change
NM_030924	ACSBG2	1.04251	0.927458	0.746119	0.905362	no change
NM_025149	ACSF2	1.5118	1.26573	1.07215	1.28323	no change
NM_001127214|NM_174917|NR_023316	ACSF3	0.843899	0.721033	0.896435	0.820455	no change
NM_001995	ACSL1	0.591188	0.757102	2.08906	1.14578	no change
NM_203372,NM_004457	ACSL3	0.64266	1.30185	0.558057	0.834189	no change
NM_004458,NM_022977	ACSL4	0.600347	0.288625	0.384126	0.424366	Increased HR	Favor NHEJ
NM_016234;NM_203379;NM_203380	ACSL5	1.34161	1.49304	2.01014	1.61493	no change
NM_015256,NM_001009185	ACSL6	0.870552	0.940261	0.541401	0.784071	no change
NM_052956	ACSM1	1.64013	0.623722	0.708023	0.990626	no change
NM_001105069,NM_182617	ACSM2	1.61653	1.15807	0.372866	1.04915	no change
NM_001010845	ACSM2A	0.451123	0.743928	2.60901	1.26802	no change
NM_005622	ACSM3	1.17326	0.456442	0.868741	0.832815	no change
NM_017888	ACSM5	0.390446	0.737599	0.673696	0.600581	no change
NM_032501	ACSS1	0.555289	2.9968	1.08306	1.54505	no change
NM_001076552;NM_018677	ACSS2	0.83871	3.92542	1.48198	2.08204	no change
NM_024560	ACSS3	6.74976	2.10147	2.30926	3.72016	Increased NHEJ	Favor HR
NM_001100	ACTA1	1.14671	1.13195	1.06849	1.11572	no change
NM_001613	ACTA2	2.02947	1.62522	0.475742	1.37681	no change
NM_001101	ACTB	1.16527	0.650257	1.42652	1.08068	no change
NM_001017992	ACTBL2	0.61094	1.20461	0.596292	0.803947	no change
NM_005159	ACTC1	0.770453	0.542427	1.03951	0.784129	no change
NM_001614	ACTG1	5.02871	1.87773	6.76737	4.55794	no change
NM_001615	ACTG2	1.04447	0.976184	2.43542	1.48536	no change
NM_004301;NM_177989;NM_178042	ACTL6A	3.76607	3.04365	0.853591	2.55444	no change
NM_016188	ACTL6B	1.75149	0.772358	2.89275	1.80553	no change
NM_006687	ACTL7A	1.43228	1.25775	1.3071	1.33238	no change
NM_006686	ACTL7B	1.35987	0.998778	0.756218	1.03829	no change
NM_030812	ACTL8	2.3758	1.11904	1.22072	1.57185	no change
NM_178525	ACTL9	1.1586	0.377227	1.33597	0.957265	no change
NM_001102	ACTN1	1.11423	1.41932	3.2834	1.93898	no change
NM_001103	ACTN2	1.39861	1.06816	0.9419	1.13622	no change
NM_004924	ACTN4	2.63837	1.35214	1.51256	1.83436	no change
NM_018477	ACTR10	0.858576	1.08602	1.443	1.1292	no change
NM_005736	ACTR1A	1.79861	0.633297	1.83229	1.4214	no change
NM_005735	ACTR1B	1.12937	2.00971	2.16432	1.7678	no change
NM_005722	ACTR2	0.655037	1.06687	2.33538	1.35243	no change
NM_005721	ACTR3	0.628473	0.622147	0.455168	0.568596	no change
NM_020445,NM_001040135	ACTR3B	2.03587	2.13107	2.99557	2.3875	no change
NM_024855	ACTR5	2.06269	0.590332	0.994739	1.21592	no change
NM_022496	ACTR6	0.919131	1.50013	0.353741	0.924333	no change
NM_022899	ACTR8	0.723834	0.704693	0.691487	0.706671	no change
NM_138289	ACTRT1	0.70061	1.50228	0.671789	0.958227	no change
NM_080431	ACTRT2	0.863617	1.91421	0.843128	1.20699	no change
NM_001105	ACVR1	1.31536	1.01448	2.46172	1.59719	no change
NM_004302	ACVR1B	0.895743	1.46889	1.49107	1.28523	no change
NM_001111031;NM_001111032;NM_001111033;NM_145259	ACVR1C	0.586647	2.98064	0.604891	1.39073	no change
NM_001616	ACVR2A	0.951464	1.15995	2.03824	1.38322	no change
NM_001106	ACVR2B	1.8462	1.02152	1.03367	1.30047	no change
NM_001077401,NM_000020	ACVRL1	1.01554	1.03622	1.47644	1.17607	no change
NM_000666;NM_015407	ACY1	0.836619	1.20782	1.13692	1.06045	no change
NM_080658	ACY3	1.69174	0.865518	1.3101	1.28912	no change
NM_001107	ACYP1	1.4874	1.21413	0.980114	1.22721	no change
NM_014727	AD000671.3	1.12891	0.507715	0.778176	0.804935	no change
NM_000022	ADA	1.25678	0.80466	1.7928	1.28475	no change
NM_139174	ADAD2	2.54774	2.07031	1.51327	2.04377	no change
NM_001012969	ADAL	1.94308	1.11489	2.10648	1.72148	no change
NM_001110	ADAM10	1.93644	1.97468	2.25132	2.05415	no change
NM_002390	ADAM11	0.803599	0.250596	1.96463	1.00627	no change
NM_003474,NM_021641	ADAM12	1.0084	2.04533	1.06707	1.3736	no change
NM_207197,NM_207194,NM_207195,NM_003815,NM_207191	ADAM15	6.07966	1.04927	1.31778	2.81557	no change
NM_003183	ADAM17	0.61658	0.639793	0.758537	0.671637	no change
NM_014237	ADAM18	2.18995	0.801932	1.22725	1.40638	no change
NM_033274	ADAM19	1.69451	2.07387	1.05948	1.60929	no change
NM_001464	ADAM2	1.05362	0.655091	0.406527	0.705078	no change
NM_003814	ADAM20	0.768501	2.45129	1.32247	1.51409	no change
NM_003813	ADAM21	1.17516	1.34752	0.79458	1.10575	no change
NM_004194;NM_016351;NM_021721;NM_021722;NM_021723	ADAM22	0.72014	4.36249	0.963098	2.01524	no change
NM_003812	ADAM23	1.72997	0.46013	0.530389	0.906828	no change
NM_014265	ADAM28	1.39985	1.24731	1.04799	1.23172	no change
NM_014269	ADAM29	1.09664	1.85872	0.598951	1.18477	no change
NM_021794	ADAM30	0.794613	1.26267	0.643182	0.900156	no change
NM_003817	ADAM7	0.702431	1.17759	1.12725	1.00243	no change
NM_001005845,NM_003816	ADAM9	0.511503	1.18524	1.14146	0.946069	no change
NM_014479	ADAMDEC1	1.02325	0.722992	1.33459	1.02694	no change
NM_006988	ADAMTS1	0.650702	0.537068	0.445428	0.544399	no change
NM_030957	ADAMTS10	1.0158	0.760896	1.0896	0.955434	no change
NM_030955	ADAMTS12	0.502234	1.87271	1.15476	1.17657	no change
NM_080722,NM_139155	ADAMTS14	0.896987	0.497731	1.39781	0.930841	no change
NM_139055	ADAMTS15	3.31474	2.24629	1.83688	2.46597	no change
NM_139056	ADAMTS16	1.75918	0.629415	2.92447	1.77102	no change
NM_139057	ADAMTS17	0.687126	1.00103	1.17017	0.952774	no change
NM_199355	ADAMTS18	1.43529	0.84021	0.855653	1.04372	no change
NM_133638	ADAMTS19	2.06784	1.36998	1.64577	1.69453	no change
NM_014244,NM_021599	ADAMTS2	0.376093	0.914999	1.49792	0.929669	no change
0	ADAMTS20	0.91878	0.989139	1.73639	1.21477	no change
NM_014243	ADAMTS3	1.60837	1.62878	0.56238	1.26651	no change
NM_007038	ADAMTS5	0.807414	0.476449	0.960923	0.748262	no change
NM_197941	ADAMTS6	1.08708	1.23785	2.28296	1.53596	no change
NM_007037	ADAMTS8	2.12024	1.86379	4.04172	2.67525	no change
NM_182920	ADAMTS9	0	1.49408	0.936931	0.810338	no change
NM_014694	ADAMTSL2	5.20628	1.75538	0.624313	2.52866	no change
NM_207517	ADAMTSL3	0.737433	1.25193	1.31608	1.10181	no change
NM_019032;NM_025008	ADAMTSL4	1.77598	3.50068	2.90855	2.7284	no change
NM_213604	ADAMTSL5	1.29865	2.39296	0.820158	1.50392	no change
NM_001111,NM_001025107	ADAR	1.38059	1.38026	2.41101	1.72395	no change
NM_001112,NM_015833,NM_001033049,NM_015834	ADARB1	2.64298	1.88855	4.68091	3.07081	no change
NM_018702	ADARB2	1.8155	2.39854	0.438205	1.55075	no change
NM_012091	ADAT1	0.767429	0.710315	1.07291	0.850218	no change
NM_182503	ADAT2	1.55654	1.55205	1.37343	1.49401	no change
NM_182503	ADAT2	0.829976	1.04688	0.817086	0.897979	no change
NM_052998	ADC	1.76533	0.944392	0.673993	1.1279	no change
NM_020421	ADCK1	1.81999	2.69811	1.23475	1.91762	no change
NM_052853	ADCK2	1.00934	0.619205	0.711057	0.779866	no change
NM_001142555;NM_024876	ADCK4	1.34416	0.975809	0.923205	1.08106	no change
NM_174922	ADCK5	1.33948	1.38264	0.64437	1.12216	no change
NM_021116	ADCY1	1.42509	1.76267	1.98434	1.72404	no change
NM_018417	ADCY10	0.467728	0.947788	1.82673	1.08075	no change
NM_020546	ADCY2	1.46965	0.863578	2.12029	1.48451	no change
NM_004036	ADCY3	1.98364	0.630949	2.21411	1.60956	no change
NM_139247	ADCY4	1.05185	1.30115	1.54495	1.29932	no change
NM_183357	ADCY5	0.742338	0.41696	1.15321	0.770835	no change
NM_020983,NM_015270	ADCY6	3.01241	1.2475	0.921569	1.72716	no change
NM_001114	ADCY7	0.944063	0.929603	3.14369	1.67245	no change
NM_001115	ADCY8	1.11866	1.83301	0.811375	1.25435	no change
NM_001116	ADCY9	1.22638	0.828878	1.90731	1.32086	no change
NM_001119;NM_014189;NM_014190;NM_176801	ADD1	0.522801	0.664043	1.62288	0.936573	no change
NM_001617,NM_017488	ADD2	0.917505	0.706433	1.29584	0.97326	no change
NM_016824,NM_001121,NM_019903	ADD3	0.386584	0.552065	1.04595	0.661533	no change
NM_001122	ADFP	2.10839	1.70154	1.75525	1.85506	no change
NM_000668	ADH1B	0.570873	0.571954	1.20003	0.780951	no change
NM_000667	ADH1C	0.446109	0.555303	0.695455	0.565622	no change
NM_000670	ADH4	1.66809	0.618758	1.62216	1.303	no change
0	ADH5	1.01179	0.473413	1.11162	0.865609	no change
NM_000672,NM_001102470	ADH6	0.61809	1.15476	0.967548	0.913466	no change
NM_000673	ADH7	2.43772	2.32085	1.46923	2.07593	no change
NM_144650	ADHFE1	0.38255	0.747985	0.508581	0.546372	no change
NM_018269	ADI1	1.12974	1.59499	2.37814	1.70096	no change
NM_004797	ADIPOQ	2.20532	1.53368	29.9767	11.2386	no change
NM_015999	ADIPOR1	0.880103	0.819084	1.70738	1.13552	no change
NM_024551	ADIPOR2	1.25315	1.17239	1.02567	1.1504	no change
NM_006721,NM_001123	ADK	2.53944	1.13706	1.7581	1.81153	no change
NM_001124	ADM	1.45795	1.47667	0.992974	1.3092	no change
NM_024866	ADM2	2.01287	1.55864	0.817778	1.4631	no change
NM_015339;NM_181442	ADNP	1.89596	2.12942	1.3445	1.78996	no change
NM_014913	ADNP2	4.26728	2.1558	1.7199	2.71433	no change
NM_000674;NM_001048230	ADORA1	4.50645	2.83138	1.05201	2.79661	no change
0	ADORA2A	1.79239	5.40784	1.78604	2.99542	no change
NM_000676	ADORA2B	2.67694	1.76415	1.63683	2.02597	no change
NM_001081976|NM_020683|NM_000677	ADORA3	0.576456	0.455875	1.6091	0.880478	no change
NM_001081976,NM_020683,NM_000677	ADORA3	0.711977	1.12082	1.06533	0.966044	no change
NM_031284	ADPGK	0.506637	0.687272	1.3944	0.862769	no change
NM_001125	ADPRH	3.21932	0.943406	1.20499	1.78924	no change
NM_199162,NM_138430	ADPRHL1	1.64738	0.984547	0.92161	1.18451	no change
NM_017825	ADPRHL2	1.1004	2.25692	3.11378	2.15703	no change
NM_000680;NM_033302;NM_033303;NM_033304	ADRA1A	1.00543	1.20396	1.59554	1.26831	no change
NM_000679	ADRA1B	1.0604	1.28747	1.33807	1.22865	no change
NM_000678	ADRA1D	0.913483	1.41597	0.851681	1.06038	no change
NM_000682	ADRA2B	0.340812	0.519664	0	0.430238	Increased HR	Favor NHEJ
NM_000684	ADRB1	0.526923	2.64127	1.1342	1.43413	no change
NM_000024	ADRB2	0.797707	0.65994	0.72176	0.726469	no change
NM_001619	ADRBK1	1.21161	0.730572	1.97013	1.3041	no change
NM_005160	ADRBK2	1.88088	0.544892	1.299	1.24159	no change
NM_175573,NM_007002	ADRM1	1.56163	1.87983	3.1875	2.20965	no change
NM_000026	ADSL	1.14747	3.46336	1.19021	1.93368	no change
NM_001126	ADSS	1.41258	0.710059	1.78527	1.30264	no change
NM_152328|NM_199165	ADSSL1	0.768741	1.30574	1.31615	1.13021	no change
0	AE000658.1	1.10135	0.352539	1.53953	0.997804	no change
0	AE000658.1-10	2.34488	1.43788	2.98495	2.2559	no change
0	AE000658.1-9	0.596636	2.7533	2.26351	1.87115	no change
0	AE000659.1	1.5293	0.488571	2.71261	1.57683	no change
0	AE000659.1	0.730353	0.265618	1.05272	0.682899	no change
0	AE000659.1	0.92513	0.421634	1.84231	1.06303	no change
0	AE000659.1	1.59795	0.374901	2.87576	1.6162	no change
0	AE000659.1	1.44102	0.170131	0.817798	0.809649	no change
0	AE000659.1	0.724074	6.11732	1.86917	2.90352	no change
0	AE000659.1	1.04242	1.8189	1.0837	1.31501	no change
0	AE000659.1-22	1.34141	2.19672	1.84624	1.79479	no change
0	AE000659.1-28	3.64258	1.15245	1.74529	2.18011	no change
0	AE000660.1	1.19204	0.580819	2.59316	1.45534	no change
0	AE000660.1	0.73778	0.237569	1.29375	0.756368	no change
0	AE000660.1	1.63089	1.26019	2.91683	1.93597	no change
0	AE000660.1	1.38455	0.438536	1.4778	1.1003	no change
0	AE000660.1	1.21202	0.71297	1.98132	1.3021	no change
0	AE000660.1	1.28935	0.657721	3.68343	1.87683	no change
0	AE000660.1	0.783376	3.3847	1.09149	1.75319	no change
0	AE000660.1	1.09297	2.28026	0.34797	1.2404	no change
0	AE000660.1-25	0.947907	0.356569	1.286	0.863493	no change
0	AE000660.1-30	1.06061	0.975801	1.03478	1.02373	no change
0	AE000660.1-33	0.790566	0.199273	1.09186	0.6939	no change
0	AE000660.1-35	1.48786	1.69351	0.458785	1.21339	no change
0	AE000661.1	1.3342	1.09493	3.67989	2.03634	no change
0	AE000661.1	0.750224	2.25886	2.35705	1.78871	no change
0	AE000661.1	0.568007	0.663623	1.82193	1.01785	no change
0	AE000661.1	9.05844	0.96823	1.44165	3.82277	no change
0	AE000661.1-8	1.32606	1.3058	0.914268	1.18204	no change
0	AE000661.28	1.32036	1.40226	2.21108	1.64457	no change
NM_001129	AEBP1	0.80336	0.668016	1.62775	1.03304	no change
0	AEBP2	1.42745	1.13738	1.27143	1.27875	no change
NM_022767	AEN	1.2138	1.02571	1.17994	1.13982	no change
NM_198969,NM_001130	AES	0.742915	1.67012	1.63264	1.34856	no change
0	AF165138.7	0.634013	1.04657	1.8913	1.19063	no change
0	AF186996.5	1.52142	0.710678	2.48395	1.57202	no change
0	AF196972.1	1.26001	0.81009	0.401977	0.824027	no change
NR_015428	AF205589.5-1	1.5529	1.00207	1.08109	1.21202	no change
0	AF228730.8	2.2235	2.38426	1.21184	1.93987	no change
0	AF235103.4-201	0.469504	0.303751	0.329478	0.367578	Increased HR	Favor NHEJ
0	AF235103.4-203	0.858321	2.20866	0.801833	1.2896	no change
NM_198595,NM_021638	AFAP1	2.34274	1.332	1.84175	1.83883	no change
NM_152406	AFAP1L1	0.677938	0.797993	0.648762	0.708231	no change
NM_032550|NM_001001936	AFAP1L2	4.375	0.881972	0.732575	1.99652	no change
NM_032810	AFDC1	1.61816		1.5708	1.06299	no change
NM_005935	AFF1	2.83203	1.41529	1.54022	1.92918	no change
NM_002025	AFF2	2.1603	1.91145	0.991647	1.6878	no change
NM_001025108;NM_002285	AFF3	1.03517	1.52884	0.799769	1.12126	no change
NM_006796	AFG3L2	5.13525	1.1214	0.691514	2.31605	no change
NM_001133	AFM	0.977996	2.04553	1.41148	1.47833	no change
NM_001010982;NM_001145526;NR_027083	AFMID	3.34983	0.980016	6.6256	3.65182	no change
NM_001134	AFP	1.01565	1.79958	1.0996	1.30494	no change
NM_017657	AFTPH	2.11915	2.00468	1.53271	1.88551	no change
NM_000027	AGA	2.08548	2.59695	0.727166	1.8032	no change
NM_001037131;NM_014914	AGAP1	1.35248	0.605449	0.745514	0.901149	no change
NM_014770	AGAP2	1.55929	1.6342	1.42396	1.53915	no change
NM_001042535;NM_031946	AGAP3	1.34142	2.48752	1.60993	1.81296	no change
0	AGBL1	0	0.963237	3.39238	1.45187	no change
NM_024783	AGBL2	1.15748	1.15056	0.714457	1.0075	no change
0	AGBL3	0.954357	3.21399	1.71028	1.95954	no change
0	AGBL4	1.2172	0.329746	0.708375	0.751774	no change
NM_001035507,NM_021831	AGBL5	0.893984	1.33394	1.85893	1.36228	no change
NM_006076	AGFG2	1.15651	1.08852	0.686309	0.977113	no change
NM_018046	AGGF1	1.66535	1.27088	2.38235	1.77286	no change
NM_018238	AGK	1.99505	2.97858	1.71787	2.2305	no change
NM_000644,NM_000643,NM_000642,NM_000028,NM_000646,NM_000645	AGL	0.753099	1.20179	0.79634	0.917077	no change
NM_024758	AGMAT	1.11113	0.468273	2.1457	1.2417	no change
NM_006411	AGPAT1	2.24607	0.836815	1.46501	1.51597	no change
NM_006412,NM_001012727	AGPAT2	0.823243	3.44755	0.662674	1.64449	no change
NM_001037553,NM_020132	AGPAT3	1.22248	0.933091	1.80764	1.32107	no change
NM_020133	AGPAT4	0.900027	1.28685	1.60467	1.26385	no change
NM_018361	AGPAT5	1.36468	1.28406	0.858512	1.16908	no change
NM_178819	AGPAT6	0.360236	1.09384	2.38961	1.28123	no change
NM_032717	AGPAT9	1.56575	1.52018	0.626631	1.23752	no change
NM_003659	AGPS	1.11654	1.23068	1.43605	1.26109	no change
NM_006408	AGR2	1.33777	1.27426	2.86149	1.82451	no change
NM_176813	AGR3	2.14042	0.9319	0.576243	1.21619	no change
NM_198576	AGRN	2.17219	1.24756	1.21869	1.54615	no change
NM_001138,NM_007316	AGRP	3.27692	3.20606	1.39265	2.62521	no change
NM_000029	AGT	1.8622	1.89686	1.27924	1.67943	no change
NM_015239	AGTPBP1	1.57875	2.38533	1.14147	1.70185	no change
NM_032049,NM_031850,NM_009585,NM_004835,NM_000685	AGTR1	2.4895	3.37974	1.47609	2.44844	no change
NM_001040197,NM_001040195,NM_020350,NM_001040194	AGTRAP	1.33579	0.462583	1.30241	1.03359	no change
NM_000030	AGXT	2.49377	0.684346	0.597867	1.25866	no change
NM_031900	AGXT2	0.790332	1.24582	0.824282	0.953477	no change
NM_031279	AGXT2L1	0.90033	1.68017	1.00121	1.1939	no change
NM_153373	AGXT2L2	0.603725	0.790646	0.758242	0.717538	no change
NM_015446	AHCTF1	0.657798	0.524781	1.77164	0.984739	no change
NM_000687	AHCY	1.8272	1.50332	2.48199	1.9375	no change
NM_006621	AHCYL1	1.01686	1.32481	1.54291	1.29486	no change
NM_015328|NM_001130720|NM_001130722|NM_001130723	AHCYL2	1.06472	0.878819	1.05857	1.0007	no change
NM_001029882	AHDC1	0.64577	2.03823	1.63735	1.44045	no change
0	AHI1	0.809489	0.97665	0.886755	0.890964	no change
NM_001620	AHNAK	1.5036	1.48777	1.38658	1.45932	no change
0	AHNAK2	7.05983	0.0331079	0.900805	2.66458	no change
NM_001621	AHR	1.32776	1.2062	2.34287	1.62561	no change
NM_012111	AHSA1	0.74384	2.07972	1.42345	1.41567	no change
NM_152392	AHSA2	3.24208	0.799992	1.01502	1.6857	no change
NM_001622	AHSG	2.98381	1.40582	0.681269	1.6903	no change
NM_020661	AICDA	2.95683	0.877895	0.226997	1.35391	no change
NM_022831	AIDA	1.8834	1.13203	2.32219	1.77921	no change
NM_031426	AIF1L	2.08346	1.0046	1.64935	1.57914	no change
NM_004208,NM_145812,NM_145813	AIFM1	15.6394	1.62389	1.84112	6.36813	no change
NM_032797	AIFM2	1.87783	1.59547	1.59892	1.69074	no change
NM_001018060;NM_001146288;NM_144704	AIFM3	1.33361	1.41833	5.49455	2.74883	no change
NM_016108	AIG1	0.917668	0.454944	1.59978	0.990797	no change
NM_001624	AIM1	1.71042	0.608009	0.821794	1.04674	no change
NM_001039775	AIM1L	1.89929	1.20689	3.61746	2.24121	no change
NM_004833	AIM2	1.46778	0.593548	1.06804	1.04312	no change
NM_003977	AIP	0.796389	1.58605	1.35151	1.24465	no change
NM_001033054;NM_001033055;NM_014336	AIPL1	0.750713	1.70999	0.720859	1.06052	no change
NM_000383;NM_000658	AIRE	1.38043	0.520001	0.445135	0.781857	no change
NM_001042478,NM_018836	AJAP1	2.55769	0.34767	0.594724	1.1667	no change
0	AK1	0.509466	1.14008	3.22836	1.62597	no change
NM_001625,NM_013411	AK2	0.597504	1.91819	1.01346	1.17639	no change
NM_016282	AK3	0.975194	1.07943	1.01605	1.02356	no change
NM_013410,NM_001005353,NM_203464,NM_001002921	AK3L1	1.6887	0.645705	1.00145	1.11195	no change
NM_012093,NM_174858	AK5	0.859963	1.30974	0.702107	0.957269	no change
NM_152327	AK7	1.18327	1.09635	0.658065	0.979227	no change
NM_003488	AKAP1	1.18182	0.960957	2.30244	1.48174	no change
NM_007202	AKAP10	0.582631	0.670625	0.883843	0.712366	no change
NM_005100,NM_144497	AKAP12	0.900325	1.88832	0.721539	1.17006	no change
NM_006738;NM_007200;NM_144767	AKAP13	1.03739	0.652761	0.530735	0.740296	no change
NM_001008535,NM_178813,NM_001008534	AKAP14	0.667334	1.59883	0.887182	1.05111	no change
NM_147150,NM_001004065,NM_001037293,NM_007203	AKAP2	1.00169	1.78775	0.744983	1.17814	no change
NM_001004065	AKAP2	0.519957	1.09087	4.81519	2.142	no change
NM_006422	AKAP3	0.862673	1.01804	1.46494	1.11522	no change
NM_139289,NM_003886	AKAP4	1.79854	0.827405	0.582959	1.06964	no change
NM_004274	AKAP6	0.690985	1.54185	0.856345	1.02973	no change
NM_016377,NM_138633,NM_004842	AKAP7	1.88582	1.96455	0.69238	1.51425	no change
NM_005858	AKAP8	1.06667	0.970464	3.24174	1.75962	no change
0	AKAP8L	0.789873	0.519328	1.19913	0.83611	no change
NM_005751	AKAP9	0.887702	2.77288	1.86662	1.8424	no change
NM_005751	AKAP9	1.14417	2.56372	2.80287	2.17025	no change
NM_024595	AKIRIN1	0.521819	0.595824	0.836228	0.651291	no change
NM_018064	AKIRIN2	2.38455	2.96619	0.745146	2.03196	no change
NM_030767	AKNA	1.6735	1.83291	1.47933	1.66191	no change
NM_153326,NM_006066	AKR1A1	2.00353	0.896611	0.831104	1.24375	no change
NM_001628	AKR1B1	0.925458	1.64882	1.79786	1.45738	no change
NM_020299	AKR1B10	0.961859	2.65601	4.1877	2.60185	no change
NM_001353	AKR1C1	1.84305	1.76785	1.2977	1.6362	no change
NM_001135241;NM_001354;NM_205845	AKR1C2	1.42537	4.76203	0.350694	2.17936	no change
NM_003739	AKR1C3	1.16969	5.98743	1.04558	2.73423	no change
NM_001818	AKR1C4	0.804322	2.40634	0.348855	1.18651	no change
NM_001040177	AKR1CL2	0.438416	2.16243	1.52567	1.3755	no change
NM_005989	AKR1D1	1.40216	1.81068	1.64676	1.61987	no change
NM_003689	AKR7A2	0.548494	0.73588	0.285909	0.523428	no change
NM_012067	AKR7A3	0.291058	0.721224	1.19183	0.734705	no change
NM_001014432,NM_001014431,NM_005163	AKT1	1.88607	0.954041	0.567065	1.13572	no change
NM_001626	AKT2	2.02698	2.25135	0.458052	1.57879	no change
NM_181690,NM_005465	AKT3	1.02295	0.588571	1.08049	0.897339	no change
0	AL009178.4	1.68126	0.656282	3.3089	1.88215	no change
NM_031454	AL022328.21	1.77198	1.89474	1.2091	1.62527	no change
0	AL023807.2	1.84034	1.11463	2.26087	1.73861	no change
0	AL031601.4	1.77681	0.808872	2.10185	1.56251	no change
0	AL033532.1	3.55731	2.14515	1.99668	2.56638	no change
0	AL034376.10	3.033	3.28837	1.14801	2.48979	no change
0	AL034485.16	1.08924	1.55316	1.59306	1.41182	no change
0	AL049543.1		1.46855	1.09926	0.855938	no change
0	AL049775.2	1.549	0.59101	1.34425	1.16142	no change
0	AL050329.12	1.38807	0.877281	2.93262	1.73266	no change
0	AL109748.2	1.50718	2.06145	1.19133	1.58665	no change
NM_001001706	AL109947.19	0.974491	1.47324	3.06597	1.8379	no change
0	AL117190.6-202	1.14319	1.03396	3.81039	1.99585	no change
0	AL117340.3	0.695872	1.1446	1.19951	1.01332	no change
0	AL117692.5-201	0.40359	1.84195	2.0146	1.42005	no change
0	AL121918.26	0.944274	0.904186	0.601907	0.816789	no change
NR_027284	AL132661.32	0.953302	0.937307	1.49615	1.12892	no change
0	AL132821.17	0.422094	0.53079	3.66339	1.53876	no change
0	AL133173.20	2.21472	3.00938	3.35103	2.85838	no change
0	AL133174.15	1.9915	1.02714	0.511389	1.17668	no change
0	AL133268.15	2.71806	0.836292	0.467406	1.34059	no change
0	AL133351.34-201	1.67577	1.95349	0.573497	1.40092	no change
0	AL133404.8	2.3195	0.601686	2.39252	1.77124	no change
0	AL133414.1	2.49184	1.98426	4.14333	2.87314	no change
0	AL133476.17	0.970407	0.80886	1.07849	0.952585	no change
0	AL135925.10	1.40579	0.997902	0.651307	1.01833	no change
0	AL136001.6	1.37715	0.932484	1.32385	1.21116	no change
0	AL136115.1	1.85309	1.45875	1.21401	1.50861	no change
NM_203402	AL136295.17	0.839646	1.04286	0.641967	0.84149	no change
0	AL136368.24-201	1.14539	2.82283	0.589661	1.5193	no change
0	AL136376.10	1.3028	3.04031	3.09915	2.48075	no change
0	AL136419.3	1.19803	1.46103	12.0397	4.89957	no change
0	AL137003.1	0.10963	2.38351	2.85077	1.7813	no change
NM_001011725,NM_001011724	AL137058.8-201	1.75837	1.03501	1.26224	1.35187	no change
0	AL137058.8-202	1.29292	4.44444	1.65498	2.46411	no change
0	AL137145.1	2.04187	2.1228	1.70177	1.95548	no change
0	AL137145.13-1	1.19456	1.6684	1.05119	1.30472	no change
0	AL137226.3	1.44299	1.34897	1.45614	1.41604	no change
NM_032630	AL137229.4	0.160092	0.45343	0.816008	0.47651	no change
0	AL137246.16	1.12819	0.685805	1.64272	1.15224	no change
0	AL138796.6-202	1.27604	1.90184	1.19219	1.45669	no change
0	AL139099.3	0.851221	0.500979	0.699511	0.683903	no change
0	AL139275.30	1.19983	1.12264	0.882971	1.06848	no change
0	AL139327.18	5.49036	0.411295	3.83924	3.24697	no change
0	AL157769.12	1.77366	0.582236	2.47837	1.61142	no change
NM_001161498	AL157996.1	2.0191	0.953738	5.64209	2.87164	no change
0	AL158151.16	1.7833	1.71698	1.01336	1.50455	no change
0	AL158154.28-201	1.61665	0.587113	0.605856	0.936539	no change
0	AL158212.15	1.99001	1.27564	0.967551	1.41106	no change
NM_018071	AL161668.6-201	6.55738	0.716468	1.23519	2.83635	no change
0	AL161668.6-202	1.53835	0.755025	0.929597	1.07432	no change
0	AL162407.1	1.30324	1.84218	2.14707	1.76416	no change
0	AL162731.2	0.485755	0.605113	3.14	1.41029	no change
NM_176891	AL353732.14-202	0.538549	1.05641	0.837434	0.810796	no change
0	AL353743.22	1.34475	1.6892	16.2477	6.42723	no change
0	AL353997.3-203	2.03603	1.71916	1.53849	1.76456	no change
0	AL354822.1	0.932129	0.832586	0.521901	0.762206	no change
0	AL354865.9	2.1608	1.54109	0.591996	1.43129	no change
NM_001018116	AL354917.8	1.59374	0.546923	2.19858	1.44641	no change
0	AL354951.7	2.11194	3.11835	1.24536	2.15855	no change
0	AL354993.1	3.28926	1.10876	1.77147	2.0565	no change
0	AL355149.13-1	1.06493	0.805484	0.553669	0.808028	no change
0	AL355392.7-201	1.04098	0.888371	0.778257	0.902537	no change
0	AL355922.4	5.88236	2.02267	1.34593	3.08365	no change
0	AL356017.3	2.1837	1.92379	1.13868	1.74872	no change
0	AL356489.14	0.629361	0.742521	0.754396	0.708759	no change
0	AL356585.1	1.79137	1.20221	1.46074	1.48477	no change
0	AL357153.4	0.517268	0.938163	0.602163	0.685865	no change
0	AL357374.11	1.35775	1.15119	0.782032	1.09699	no change
0	AL358790.22	0.979253	0.747391	2.54461	1.42375	no change
0	AL358813.13-1	1.67482	5.22511	0.498016	2.46598	no change
0	AL359195.24	0.858409	2.34714	0.366167	1.19057	no change
0	AL359712.12	0.966146	0.194079	0.943743	0.701322	no change
0	AL359755.9	1.23105	1.21757	1.0986	1.18241	no change
0	AL360004.22	0.897308	1.03741	0.314651	0.749791	no change
0	AL360154.1	1.00082	1.24328	0.515464	0.919854	no change
0	AL365440.13	0.688863	0.180709	0.735773	0.535115	no change
0	AL390816.4	0.471939	0.736161	1.481	0.896368	no change
0	AL391099.12-201	4.99724	1.30911	1.11128	2.47254	no change
0	AL391099.12-202	1.19028	0.143761	0.806665	0.71357	no change
0	AL391421.27	2.57358	3.52502	1.08621	2.39493	no change
NM_016167	AL441883.11	2.54501	0.637286	1.07645	1.41958	no change
0	AL442003.8-201	5.07417	2.23708	1.19865	2.83663	no change
0	AL445584.16	3.49933	1.7668	1.18147	2.1492	no change
0	AL445665.20	0.799419	0.993031	0.607948	0.800133	no change
0	AL445985.10-202	1.67122	2.68042	0.720555	1.69073	no change
NM_001007537	AL445985.10-203	2.10848	0.885824	1.54395	1.51275	no change
0	AL512274.9	0.894172	0.986143	2.01821	1.29951	no change
0	AL512625.10	1.53978	0.313112	8.0986	3.31716	no change
0	AL512662.8-201	0.699142	0.560122	2.14886	1.13604	no change
0	AL589743.4-1	1.44437	1.96665	1.20347	1.53816	no change
0	AL589794.7	1.11288	0.859922	1.31286	1.09522	no change
NM_001099686	AL590069.5	0.447112	1.26556	1.21242	0.97503	no change
NM_144967	AL590131.8	1.24835	0.669073	1.05478	0.990734	no change
0	AL590303.9	2.29386	1.39365	1.40783	1.69845	no change
0	AL590378.5	1.21233	0.401817	1.21301	0.942384	no change
0	AL590627.25	1.44057	0.701951	1.37901	1.17384	no change
0	AL590644.14	1.49091	1.10522	1.1029	1.23301	no change
0	AL590708.2	0.874881	0.893158	2.86087	1.54297	no change
0	AL591845.27-202	1.88312	1.00741	1.06574	1.31876	no change
0	AL592170.2	1.58857	3.22087	0.824469	1.87797	no change
NR_027436	AL592183.1	1.44962	0.632604	1.48433	1.18885	no change
0	AL592309.24	0.80504	2.30943	1.10732	1.40726	no change
0	AL596114.10	0.640866	1.36986	0.616593	0.875771	no change
0	AL603966.9-201	2.01845	1.92486	4.47603	2.80645	no change
0	AL603966.9-202	0.730864	1.20196	2.02458	1.31914	no change
0	AL645922.11-201	1.01222	1.01216	1.47014	1.16484	no change
0	AL645924.13	1.98718	1.96592	1.03966	1.66425	no change
0	AL645940.4	1.53042	1.86773	3.28123	2.22646	no change
NM_001004349	AL662782.3	1.78053	2.36373	1.81005	1.98477	no change
0	AL662827.3-201	1.01222	1.15937	2.80247	1.65802	no change
0	AL662827.4	0.402035	0.74972	1.288	0.813251	no change
0	AL662828.5-201	2.09153	0.9937	0.498238	1.19449	no change
0	AL662828.5-203	1.78383	2.91859	4.74904	3.15049	no change
0	AL662834.8-201	1.39549	3.09119	1.96215	2.14961	no change
0	AL662834.8-203	0.820913	0.943787	0.901898	0.888866	no change
0	AL662834.8-205	0.584978	0.760294	3.71726	1.68751	no change
0	AL662834.8-206	0.347688	0.722332	0.406279	0.4921	Increased HR	Favor NHEJ
0	AL662845.5-201	1.90519	2.81314	2.95382	2.55738	no change
0	AL662847.2	3.76781	3.15763	2.17439	3.03328	Increased NHEJ	Favor HR
0	AL662847.6-201	0.361894	2.05294	0.528378	0.981072	no change
0	AL662848.6-201	0.547708	0.592323	0.507226	0.549086	no change
0	AL662849.8-201	0.29426	0.770639	1.82376	0.962886	no change
0	AL662849.8-202	0.878214	1.824	3.58835	2.09685	no change
0	AL662854.7-201	1.17947	1.26036	0.524857	0.988228	no change
0	AL662859.5	0.980584	1.17594	0.834523	0.997015	no change
0	AL662865.4-201	1.0016	2.7673	1.57635	1.78175	no change
0	AL669854.8-201	1.09612	1.18743	1.60743	1.29699	no change
0	AL670886.6-203	1.1853	1.0453	0.587845	0.939479	no change
0	AL670886.6-204	2.59603	2.25327	3.05549	2.63493	no change
0	AL670886.6-205	1.08175	1.92174	1.46708	1.49019	no change
0	AL670886.6-208	1.54077	2.83624	5.79193	3.38964	no change
0	AL671277.5	1.21432	1.46971	1.81974	1.50126	no change
0	AL671681.4-201	1.15042	0.745052	1.13721	1.01089	no change
0	AL671859.3-201	0.870531	2.51138	2.12051	1.83414	no change
0	AL671967.1	0.590539	0.593923	1.79965	0.994702	no change
0	AL691429.17-202	0.90568	1.6314	2.02783	1.52164	no change
0	AL691459.25	1.38668	2.23183	2.55121	2.05657	no change
0	AL732442.7-201	0.450141	1.11273	0.87217	0.811682	no change
0	AL773541.2	1.58262	1.06806	1.13429	1.26166	no change
0	AL773541.6-201	1.67749	0.775309	0.727561	1.06012	no change
0	AL773578.1	0.498333	0.468949	0.663051	0.543444	no change
0	AL805934.3-201	1.45837	2.3432	1.46558	1.75572	no change
0	AL805934.9	1.28726	1.75695	2.08996	1.71139	no change
0	AL844527.6-201	0.995708	1.03389	1.80525	1.27828	no change
0	AL844527.6-202	1.28358	2.79993	1.56382	1.88244	no change
0	AL844853.23-201	0.840662	1.69864	6.08714	2.87548	no change
0	AL845353.9	2.38151	1.95816	2.57685	2.30551	no change
0	AL845443.1	2.53722	1.52501	2.8478	2.30334	no change
0	AL845454.1	0.744337	0.506347	0.482495	0.577726	no change
0	AL845464.5-201	3.34496	2.92996	1.35504	2.54332	no change
0	AL928654.1	1.03127	0.441177	1.22432	0.898921	no change
0	AL929587.2	1.80536	0.889427	1.25502	1.3166	no change
0	AL929587.5-201	1.24021	0.72297	1.50815	1.15711	no change
0	AL929592.8-205	2.05058	0.819983	0.817741	1.22943	no change
0	AL935026.4-201	2.21645	1.9883	1.22455	1.80977	no change
0	AL935032.1	2.2878	1.37412	1.93555	1.86583	no change
NM_000031	ALAD	0.592291	1.09069	1.598	1.09366	no change
NM_000688|NM_199166	ALAS1	1.54554	0.846337	1.2615	1.21779	no change
NM_000032;NM_001037967;NM_001037968	ALAS2	1.21349	1.86236	1.38623	1.48736	no change
NM_000477	ALB	2.0964	0.495788	1.11601	1.23607	no change
NM_001627	ALCAM	2.17133	0.578457	1.04282	1.2642	no change
NM_153329	ALDH16A1	1.64952	1.34496	0.378118	1.1242	no change
NM_001017423,NM_002860	ALDH18A1	0	0.304606	0.971409	0.425338	no change
NM_000689	ALDH1A1	1.31638	0.908998	1.17758	1.13432	no change
NM_003888;NM_170696;NM_170697	ALDH1A2	0.784005	1.30417	1.45981	1.18266	no change
NM_000693	ALDH1A3	2.15576	2.22732	2.9855	2.45619	no change
NM_000692	ALDH1B1	1.49458	0.95191	2.13006	1.52552	no change
NM_012190	ALDH1L1	1.14281	1.6597	1.33012	1.37754	no change
NM_001034173	ALDH1L2	6.70362	1.19693	2.90775	3.60277	no change
NM_000690	ALDH2	1.54366	1.23926	8.75971	3.84754	no change
NM_000691	ALDH3A1	0.607624	1.14412	1.49533	1.08236	no change
NM_000382,NM_001031806	ALDH3A2	1.06643	0.427413	1.08848	0.860775	no change
0	ALDH3B1	2.04974	1.90618	1.625	1.86031	no change
0	ALDH3B2	0.711833	0.528873	0.908818	0.716508	no change
NM_001080,NM_170740	ALDH5A1	0.901782		1.11975	0.673844	no change
NM_005589	ALDH6A1	0.624173	0.585739	0.413312	0.541074	no change
NM_001182	ALDH7A1	0.582474	1.17126	2.99929	1.58434	no change
NM_022568,NM_170771	ALDH8A1	1.95667	3.05169	1.25243	2.08693	no change
NM_000696	ALDH9A1	0.633759	1.36009	0.373926	0.789257	no change
NM_184043,NM_184041,NM_000034	ALDOA	1.01146	1.10427	1.24736	1.12103	no change
NM_000035	ALDOB	1.10417	0.705617	0.807792	0.872525	no change
NM_005165	ALDOC	0.553067	1.73968	0.878796	1.05718	no change
NM_019109	ALG1	2.97627	0.650246	0.836723	1.48775	no change
NM_024105	ALG12	1.15122	0.753631	0.757062	0.887303	no change
NM_144988	ALG14	1.06265	3.76617	0.614285	1.81437	no change
NM_033087	ALG2	0.769041	0.598724	0.811111	0.726292	no change
NM_013338	ALG5	0.948429	1.06647	1.03575	1.01688	no change
NM_013339	ALG6	1.4001	1.75264	2.65402	1.93558	no change
NM_006020	ALKBH1	0.675641	0.7603	0.572406	0.669449	no change
NM_139178	ALKBH3	1.38441	1.57685	1.36099	1.44075	no change
NM_017621	ALKBH4	1.53988	0.546335	1	1.02874	no change
NM_017758	ALKBH5	0.501377	0.762101	0.482209	0.581896	no change
NM_138775	ALKBH8	0.829741	1.28503	3.46847	1.86108	no change
NM_018436	ALLC	0.782854	1.14235	0.925347	0.950184	no change
NM_015120	ALMS1	0.637654	1.24829	1.11696	1.00097	no change
NR_003683	ALMS1P	0.955589	2.1351	0.723158	1.27128	no change
NM_000697	ALOX12	1.04334	2.27332	0.478207	1.26496	no change
NM_001139	ALOX12B	2.43649	1.97917	3.38439	2.60001	no change
NM_001039130,NM_001141,NM_001039131	ALOX15B	0.916054	0.768561	0.845629	0.843415	no change
NM_000698	ALOX5	1.60686	1.79951	2.70556	2.03731	no change
NM_001629	ALOX5AP	1.1042	0.849439	1.13671	1.03011	no change
NM_021628	ALOXE3	1.16963	3.15316	0.547119	1.62331	no change
NM_001102406,NM_025144	ALPK1	0.79068	1.8479	0.70991	1.11616	no change
NM_052947	ALPK2	0.87712	0.941068	2.04067	1.28629	no change
NM_020778	ALPK3	0.764368	0.756371	0.372226	0.630988	no change
NM_000478	ALPL	0.563208	0.638863	1.39162	0.864564	no change
NM_001632	ALPP	1.24426	1.20396	1.22531	1.22451	no change
NM_020919	ALS2	1.08049	1.12431	1.0426	1.08247	no change
NM_182775,NM_147129	ALS2CL	0.739958	1.12324	0.405009	0.756067	no change
NM_152525	ALS2CR11	1.77382	1.33966	1.38859	1.50069	no change
NM_139163	ALS2CR12	2.89941	2.22222	2.09089	2.40417	no change
NM_018571	ALS2CR2	1.05349	1.03538	0.48256	0.857143	no change
0	ALS2CR4	0.685602	1.51266	0.468498	0.888919	no change
NM_139158	ALS2CR7	1.07203	2.96311	2.59289	2.20934	no change
NM_001104586;NM_024744	ALS2CR8	1.45096	1.02205	1.68163	1.38488	no change
NM_006982	ALX1	2.45867	1.78772	1.20923	1.81854	no change
NM_152462	AMAC1	4.08014	1.22943	0.981854	2.09714	no change
NM_054028	AMAC1L2	0.67498	1.12575	1.10941	0.970048	no change
NM_016519	AMBN	2.04381	2.41525	8.05331	4.17079	Increased NHEJ	Favor HR
NM_001633	AMBP	0.753716	1.17351	0.648939	0.858722	no change
NM_017749	AMBRA1	0.772892	1.66845	0.620748	1.0207	no change
NM_001634	AMD1	0.400006	1.9808	0.854832	1.07854	no change
NM_152435	AMDHD1	0.887576	1.23708	2.01787	1.38084	no change
NM_001145815;NM_015944	AMDHD2	1.77712	3.09368	0.363303	1.7447	no change
NM_182680,NM_001142,NM_182681	AMELX	1.52512	1.81035	2.0738	1.80309	no change
NM_001143	AMELY	0.781036	1.69444	1.5957	1.35706	no change
NM_001144	AMFR	3.82684	0.437758	1.33379	1.86613	no change
NM_000479	AMH	0.883127	2.09354	1.14065	1.37244	no change
NM_020547	AMHR2	3.38639	0.832949	0.826188	1.68184	no change
NM_001098526,NM_153206	AMICA1	0.370434	1.9097	1.29883	1.19299	no change
NM_020703	AMIGO1	1.65447	4.20721	1.6074	2.48969	no change
NM_181847	AMIGO2	1.35352	0.86334	1.4734	1.23009	no change
NM_198722	AMIGO3	1.16847	1.88285	1.5733	1.54154	no change
NM_015365,NM_001025580	AMMECR1	1.13968	1.30284	0.651344	1.03129	no change
NM_031445	AMMECR1L	0.530582	0.822396	1.18794	0.846972	no change
NM_030943	AMN	1.27183	1.09112	3.332	1.89832	no change
0	AMN1	1.68916	2.89665	2.44782	2.34455	no change
NM_001113490;NM_133265	AMOT	3.74353	1.52505	2.82279	2.69712	no change
0	AMOTL1	1.30087	2.52408	0.889846	1.5716	no change
NM_016201	AMOTL2	1.11958	1.11965	1.44658	1.2286	no change
NM_000036	AMPD1	2.1566	0.776839	0.711169	1.21487	no change
NM_139156,NM_004037,NM_203404	AMPD2	0.813102	0.777051	0.838057	0.809403	no change
NM_001025389,NM_000480	AMPD3	0.96	1.45101	0.760731	1.05725	no change
NM_001635	AMPH	3.96113	3.19976	5.99699	4.38596	Increased NHEJ	Favor HR
NM_000481	AMT	1.14798	0.876171	3.31051	1.77822	no change
NM_212557	AMTN	1.46322	1.45947	0.955756	1.29282	no change
NM_001008218	AMY1B	1.85693	2.10692	2.25017	2.07134	no change
NM_000699	AMY2A	2.76504	0.758834	1.51473	1.67954	no change
NM_133463	AMZ1	1.77811	2.39202	1.04828	1.73947	no change
NM_001033574,NM_001033572,NM_001033571,NM_001033570,NM_001033569,NM_016627	AMZ2	1.05799	1.08188	0.697125	0.945664	no change
NM_022662	ANAPC1	1.05901	1.38019	0.862069	1.10043	no change
NM_014885	ANAPC10	1.06975	4.38416	1.11694	2.19028	no change
NM_001002244,NM_001002249,NM_001002248,NM_001002247,NM_001002246,NM_001002245,NM_016476	ANAPC11	0.854081	1.01039	1.88005	1.24817	no change
NM_015391	ANAPC13	0.654926	0.873016	1.78512	1.10436	no change
NM_013366	ANAPC2	0.581616	0.801069	0.349497	0.577394	no change
NM_013367	ANAPC4	1.34626	1.11137	1.03933	1.16565	no change
NM_016237	ANAPC5	0.375089	1.09676	0.727794	0.733214	no change
NM_016238	ANAPC7	3.17223	1.47247	0.918586	1.85443	no change
NM_015305	ANGEL1	0.855315	2.18605	2.37338	1.80491	no change
NM_144567	ANGEL2	0.564665	2.48704	4.11351	2.38841	no change
NM_001146	ANGPT1	1.45995	0.785463	1.04155	1.09565	no change
NM_001147	ANGPT2	1.01401	0.751171	1.20185	0.989008	no change
NM_015985	ANGPT4	1.16732	0.75	0.883413	0.933578	no change
NM_004673	ANGPTL1	1.21759	1.23636	0.674108	1.04269	no change
NM_012098	ANGPTL2	5.37932	1.38608	0.832612	2.53267	no change
NM_014495	ANGPTL3	1.00271	1.26436	0.782538	1.01654	no change
NM_001039667;NM_016109;NM_139314	ANGPTL4	1.63636	1.60915	1.00754	1.41768	no change
NM_178127	ANGPTL5	1.16351	1.28744	2.83531	1.76209	no change
NM_031917	ANGPTL6	0.546347	0.73313	2.81201	1.36383	no change
NM_021146	ANGPTL7	0.585193	0.713243	0.493184	0.597207	no change
NM_020480,NM_020478,NM_020476,NM_000037	ANK1	1.16095	1.17424	2.63479	1.65666	no change
NM_020977,NM_001148	ANK2	0.825868	1.75795	1.15347	1.24576	no change
NM_020987,NM_001149	ANK3	1.48206	0.479905	2.1028	1.35492	no change
NM_144708	ANKAR	1.82055	0.746901	0.626547	1.06466	no change
NM_182703	ANKDD1A	3.76087	1.38196	1.427	2.18994	no change
0	ANKDD1B	1.81742	1.00031	2.49549	1.77108	no change
NM_016376	ANKFY1	0.665382	0.223385	0.742788	0.543852	no change
NM_054027	ANKH	1.08391	0.672982	0.420672	0.725855	no change
NM_017747,NM_003732,NM_024668,NM_017978,NM_020690	ANKHD1	1.6724	1.32715	0.951308	1.31695	no change
0	ANKIB1	1.00656	0.965579	0.705595	0.892579	no change
0	ANKK1	0.885355	1.40517	0.964438	1.08499	no change
NM_152363	ANKLE1	1.46896	1.03464	1.45657	1.32006	no change
NM_015114	ANKLE2	0.824837	2.95945	2.28706	2.02378	no change
NM_017844,NM_016552	ANKMY1	0.777465	0.555976	0.573196	0.635546	no change
NM_020319	ANKMY2	2.28161	1.33402	0.7088	1.44148	no change
NM_023039	ANKRA2	1.57314	2.06165	1.0741	1.56963	no change
NM_014391	ANKRD1	6.65346	1.17569	1.22608	3.01841	no change
NM_017664	ANKRD10	2.02083	2.31061	3.24319	2.52488	no change
NM_013275	ANKRD11	2.13771	1.17148	1.90324	1.73748	no change
NM_015208,NM_001083625	ANKRD12	0.702431	1.60569	1.4266	1.24491	no change
NM_015208,NM_001083625	ANKRD12	1.31713	1.7803	1.07071	1.38938	no change
NM_001083625;NM_015208	ANKRD12	1.86833	1.33578	0.914641	1.37292	no change
NM_033121	ANKRD13A	0.429649	2.13237	2.06374	1.54192	no change
NM_152345	ANKRD13B	3.63636	2.44248	0.821831	2.30023	no change
NM_001009943,NM_019046,NM_001009941	ANKRD16	0.73565	0.742916	0.658729	0.712432	no change
NM_032217,NM_198889	ANKRD17	3.22883	0.91763	1.74622	1.96423	no change
0	ANKRD18A	0.750746	3.22274	2.34302	2.1055	no change
NM_020349	ANKRD2	5.92126	1.22356	2.08556	3.07679	no change
NM_032250	ANKRD20A3	0.502502	1.16444	0.235274	0.634073	no change
NM_174981	ANKRD21	1.37289	1.40321	1.93922	1.57177	no change
NM_144590	ANKRD22	1.22342	1.56907	1.03944	1.27731	no change
NM_144994	ANKRD23	1.53883	1.20794	0.692077	1.14628	no change
NM_014915	ANKRD26	1.28674	1.37848	1.44418	1.3698	no change
NM_032139	ANKRD27	1.73819	0.555094	0.926758	1.07335	no change
0	ANKRD28	2.2551	1.51938	0.578443	1.45098	no change
NM_173505	ANKRD29	3.64844	2.67108	1.72454	2.68135	no change
NM_052997	ANKRD30A	0.711919	0.688011	0.866057	0.755329	no change
0	ANKRD31	1.15071	1.23288	2.51495	1.63285	no change
NM_032290	ANKRD32	0.637141	0.663989	0.998449	0.766526	no change
NM_182608	ANKRD33	1.18513	2.69002	2.16266	2.0126	no change
NM_001004441	ANKRD34B	2.22013	1.78309	1.83564	1.94629	no change
NM_001146341	ANKRD34C	0.313913	0.483704	0.378571	0.392063	Increased HR	Favor NHEJ
NM_144698	ANKRD35	1.05101	1.6485	1.8704	1.52331	no change
0	ANKRD36B	1.55022	0.801822	0.945127	1.09906	no change
NM_052855	ANKRD40	0.664069	0.886822	1.03769	0.86286	no change
NM_182603	ANKRD42	1.47386	1.36237	0.545351	1.12719	no change
0	ANKRD43	2.22396	0.793738	10.4551	4.49092	no change
NM_153697	ANKRD44	1.15053	1.26466	0.65	1.02173	no change
NM_198493	ANKRD45	1.15265	1.14697	1.64812	1.31591	no change
NM_198401	ANKRD46	1.22997	2.54689	3.11895	2.2986	no change
NM_017704	ANKRD49	1.46802	0.822483	0.638323	0.976276	no change
NM_198798,NM_022096	ANKRD5	1.28767	1.87115	1.12231	1.42704	no change
NM_020337	ANKRD50	1.36107	0.763697	1.12304	1.0826	no change
0	ANKRD52	1.08948	2.43439	1.92265	1.81551	no change
NM_138797	ANKRD54	0.5352	1.56827	1.08254	1.062	no change
NM_024669	ANKRD55	1.33438	0.919353	0.915515	1.05642	no change
NM_001029870	ANKRD56	0.996665	1.29778	0.653973	0.982807	no change
NM_023016	ANKRD57	0.69286	0.245549	2.21442	1.05094	no change
0	ANKRD6	0.685756	0.400917	2.43898	1.17522	no change
0	ANKRD61	0.643507	2.0709	1.00937	1.24126	no change
NM_019644,NM_001077708	ANKRD7	0.806454	0.4618	0.500849	0.589701	no change
NM_015245	ANKS1A	1.29986	1.25683	1.71962	1.42543	no change
0	ANKS1B	1.02448	3.91864	5.30029	3.41447	no change
NM_133450	ANKS3	0.977759	0.930102	1.12233	1.01006	no change
NM_145865	ANKS4B	0.944077	1.02396	1.95365	1.30723	no change
NM_173551	ANKS6	0.570843	1.18639	0.70595	0.821062	no change
NM_018089,NM_001042410	ANKZF1	0.531034	0.827443	1.43552	0.931333	no change
NM_018685	ANLN	2.33389	1.96766	0.992068	1.76454	no change
NM_018043	ANO1	1.50226	1.01606	1.2954	1.27124	no change
NM_018075	ANO10	1.27481	0.987368	1.61883	1.29367	no change
0	ANO2	0.835518	1.19611	1.03851	1.02338	no change
NM_031418	ANO3	0.612798	1.05675	1.10773	0.925759	no change
NM_178826	ANO4	1.83435	1.59287	0.828789	1.41867	no change
NM_213599	ANO5	1.43498	0.839715	1.2468	1.17383	no change
NM_001025356	ANO6	0.357961	0.837197	0.356892	0.51735	no change
NM_020959	ANO8	2.36055	1.29384	0.784693	1.47969	no change
NM_006305	ANP32A	1.7738	2.82569	1.3913	1.99693	no change
NM_006401	ANP32B	0.975611	1.63187	0.575793	1.06109	no change
NM_012404	ANP32D	2.14441	1.78642	2.15393	2.02825	no change
NM_001136478;NM_001136479;NM_030920	ANP32E	0.814655	0.675467	0.662727	0.717617	no change
0	ANPEP	1.94774	3.71119	1.69343	2.45079	no change
NM_032208	ANTXR1	1.03008	3.34897	1.5	1.95968	no change
0	ANTXR2	0.337524	0.594044	0.551645	0.494404	Increased HR	Favor NHEJ
NM_174890	ANUBL1	0.889174	0.964615	1.35865	1.07081	no change
NM_000700	ANXA1	1.04326	1.05979	2.07643	1.39316	no change
NM_007193	ANXA10	0.451957	1.23579	1.13306	0.940269	no change
NM_001157|NM_145868|NM_145869	ANXA11	1.02802	0.863855	0.859873	0.917248	no change
NM_001003954;NM_004306	ANXA13	0.311343	2.8764	2.02503	1.73759	no change
NM_001002857,NM_004039,NM_001002858	ANXA2	1.73594	2.9329	1.87963	2.18282	no change
NM_005139	ANXA3	1.11079	0.600275	2.04693	1.25267	no change
NM_001153	ANXA4	1.91629	0.983713	1.09792	1.33264	no change
NM_001154	ANXA5	1.42259	0.747916	0.910265	1.02693	no change
0	ANXA6	0.495331	1.64204	1.23982	1.12573	no change
NM_004034,NM_001156	ANXA7	3.13579	1.67215	0.560135	1.78936	no change
NM_001098845	ANXA8L1	1.14559	1.8602	1.51671	1.5075	no change
NM_001630	ANXA8L2	1.8459	2.1123	3.95174	2.63665	no change
NM_001630	ANXA8L2	1.78204	1.52761	2.10389	1.80451	no change
NM_001630	ANXA8L2	1.08298	0.626223	1.54205	1.08375	no change
NM_003568	ANXA9	1.13442	2.00668	0.513607	1.21824	no change
NM_001637	AOAH	0.89117	0.882117	0.970246	0.914511	no change
NM_009590	AOC2	1.19066	1.6074	0.563612	1.12056	no change
NM_003734	AOC3	1.04233	0.67199	1.70812	1.14081	no change
NM_153042	AOF1	1.57379	1.43404	0.637149	1.21499	no change
NM_015013	AOF2	1.31384	0.355097	0.770179	0.813037	no change
NM_001159	AOX1	3.08247	1.45564	1.8042	2.11411	no change
0	AP000322.54	8.69384	1.70977	4.19771	4.86711	no change
0	AP000344.1-201	0.723108	0.648516	0.838127	0.736584	no change
NM_016449	AP000346.1	1.19172	0.653775	1.77131	1.2056	no change
0	AP000346.1-1	1.12338	0.557246	0.962338	0.880987	no change
0	AP000354.1-201	2.41686	0.79128	0.526397	1.24484	no change
0	AP000355.6	2.74313	1.8643	0.950047	1.85249	no change
0	AP000550.1-202	0.974771	1.45428	0.383598	0.937551	no change
0	AP000552.1-201	1.51429	1.6071	1.05713	1.39284	no change
0	AP000552.1-203	3.70942	1.89002	0.830799	2.14341	no change
0	AP000569.2	1.16914	1.35639	0.51948	1.015	no change
0	AP000689.1	2.94695	0.721282	0.827607	1.49861	no change
NM_014715	AP000751.4	0.805926	0.910839	0.733837	0.816867	no change
NM_152432	AP000872.5-1	0.321691	1.28874	0.74865	0.786361	no change
0	AP000911.5	2.2908	1.5027	0.640119	1.47787	no change
NM_024769	AP000926.6	2.85749	1.54929	1.04455	1.81711	no change
0	AP001007.5	2.05396	1.24063	0.662071	1.31889	no change
0	AP001011.6	1.18372	0.991456	1.04838	1.07452	no change
NM_006876	AP001107.5	1.17182	0.642037	1.48169	1.09852	no change
0	AP001267.4-2	0.888183	0.499271	1.57889	0.988783	no change
0	AP001362.5	2.43728	2.07738	1.15394	1.88953	no change
0	AP001372.4	0.991938	8.23228	1.32882	3.51768	no change
NM_016404	AP001453.6-201	2.09015	1.53671	0.729391	1.45208	no change
NM_001043229	AP001458.6	2.58571	1.46399	1.40869	1.81946	no change
0	AP001468.1	1.11633	2.58521	2.97662	2.22605	no change
0	AP001619.1	1.05598	0.488216	1.52926	1.02449	no change
0	AP001631.10	0.723549	0.647266	1.00111	0.790641	no change
NM_001039396	AP002358.3-201	1.31691	1.07559	1.11141	1.16797	no change
0	AP002360.4	1.43898	0.748526	0.520408	0.902639	no change
NM_001013743	AP002407.3	0.813058	0.913915	0.948259	0.891744	no change
0	AP002414.3	1.34039	0.920005	1.70215	1.32085	no change
NM_207429	AP002448.3-201	1.61215	1.31277	1.39601	1.44031	no change
0	AP002448.3-202	2.07705	0.80644	1.24587	1.37645	no change
0	AP002478.2	3.21019	1.59265	1.70061	2.16782	no change
0	AP002478.3	0.569289	0.676562	1.29223	0.846028	no change
0	AP002490.4-1	1.52869	0.27166	1.19242	0.997589	no change
0	AP002512.4-2	0.695059	2.75213	1.10708	1.51809	no change
0	AP002986.2-1	1.16957	0.468633	1.54855	1.06225	no change
0	AP003068.3	0.338891	2.04772	1.47564	1.28742	no change
NM_004200	AP003108.3-201	0.458637	1.08671	0.532273	0.692541	no change
NM_016134	AP003117.2	0.502242	1.25309	0.591616	0.782317	no change
NM_153696	AP003122.2-201	1.32529	1.61542	1.25163	1.39745	no change
0	AP003396.1	1.43019	0.906938	1.71187	1.34967	no change
0	AP003716.4	0.562555	2.7759	0.78575	1.37474	no change
0	AP003774.4	1.02734	2.27644	2.2051	1.8363	no change
0	AP003778.3-2	1.04947	1.24192	0.431238	0.907543	no change
0	AP005121.2	1.06454	2.37424	0.371195	1.26999	no change
NM_006471	AP005329.1	1.14355	1.28322	1.44272	1.28983	no change
NM_033546	AP005329.2	0.306412	1.50944	0.721684	0.845847	no change
0	AP005668.2	1.6643	2.43177	2.4644	2.18682	no change
NM_025164	AP006216.1	1.09107	2.02303	3.06194	2.05868	no change
NM_145730,NM_001127	AP1B1	1.10696	1.4302	1.83076	1.45597	no change
NM_001128	AP1G1	1.40333	2.30384	1.09603	1.60107	no change
NM_080550,NM_007247	AP1GBP1	0.811153	1.27457	0.848324	0.978016	no change
NM_032493	AP1M1	1.6941	1.18808	0.303053	1.06174	no change
NM_005498	AP1M2	0.727399	0.491665	1.64279	0.953951	no change
0	AP1S1	0.633949	1.1295	1.15325	0.972232	no change
NM_003916	AP1S2	0.490564	0.382813	0.862261	0.578546	no change
NM_001039569	AP1S3	0.936716	0.879426	1.93503	1.25039	no change
0	AP2A1	1.02233	0.574217	0.445055	0.680533	no change
0	AP2A2	1.42857	2.18328	0.990066	1.53397	no change
NM_001030006,NM_001282	AP2B1	0.820896	2.2249	1.23393	1.42657	no change
NM_001025205,NM_004068	AP2M1	1.13292	1.31345	0.501846	0.982737	no change
NM_004069;NM_021575	AP2S1	1.47504	1.83718	3.43915	2.25046	no change
NM_003664	AP3B1	0.645725	1.42365	1.45941	1.17626	no change
NM_003938	AP3D1	0.520101	0.444573	0.839084	0.601253	no change
NM_207012,NM_012095	AP3M1	0.87769	0.597227	1.37464	0.949851	no change
NM_001134296|NM_006803	AP3M2	1.19209	0.714484	1.54246	1.14968	no change
NM_001284	AP3S1	3.04489	0.944785	1.36419	1.78462	no change
NM_005829	AP3S2	1.56445	0.788817	1.58541	1.31289	no change
NM_006594	AP4B1	1.21272	2.45401	1.42077	1.69583	no change
NM_007347	AP4E1	2.16433	2.85573	1.28376	2.10127	no change
NM_007077	AP4S1	2.68077	1.33609	7.60986	3.87557	no change
NM_181868,NM_181861,NM_181869	APAF1	3.62297	0.726242	1.65998	2.00307	no change
NM_001163	APBA1	1.60277	0.940053	2.30147	1.61477	no change
NM_005503	APBA2	2.745	1.75775	1.95817	2.15364	no change
NM_031232,NM_031231	APBA2BP	0.385944	0.733431	1.90239	1.00725	no change
NM_001164;NM_145689	APBB1	3.07704	1.66393	0.342248	1.69441	no change
NM_019043	APBB1IP	1.054	0.96013	1.1545	1.05621	no change
NM_173075	APBB2	1.05019	0.799498	3.0939	1.64786	no change
NM_133173,NM_133172,NM_006051	APBB3	2.37676	1.4181	2.49456	2.09648	no change
NM_000038	APC	3.01205	2.09254	0.787	1.96386	no change
NM_153360	APCDD1L	1.03791	1.86538	1.00048	1.30125	no change
NM_001639	APCS	0.656858	0.347289	0.561767	0.521971	no change
NM_001640	APEH	1.10023	1.56221	1.00708	1.22317	no change
NM_001641;NM_080648;NM_080649	APEX1	1.37503	0.548801	0.568851	0.830893	no change
NM_014481	APEX2	1.25495	2.01858	1.76004	1.67786	no change
NM_001077628,NM_016022	APH1A	1.43187	1.90132	1.94476	1.75932	no change
NM_031301	APH1B	3.93769	1.67271	1.934	2.5148	no change
NM_006595	API5	2.78231	6.71699	1.02989	3.50973	no change
NM_015957	APIP	4.46028	0.92363	1.77555	2.38649	no change
0	APLN	0.937172	0.548737	0.822383	0.76943	no change
NM_005161	APLNR	2.14339	0.762452	1.3575	1.42111	no change
NM_001024807	APLP1	0.661426	2.71109	3.03576	2.13609	no change
NM_001642	APLP2	0.946891	1.61449	0.947227	1.16954	no change
NM_000039	APOA1	1.64296	2.8452	1.10037	1.86284	no change
NM_144772	APOA1BP	1.07521	1.62203	1.30808	1.3351	no change
NM_001643	APOA2	0.892807	2.20632	0.639754	1.24629	no change
NM_000482	APOA4	1.09927	3.30709	2.68463	2.36366	no change
NM_000384	APOB	3.09554	2.60265	2.62369	2.77396	no change
NM_001644	APOBEC1	0.667227	1.35771	0.657094	0.894012	no change
NM_006789	APOBEC2	1.78837	0.823595	1.27939	1.29712	no change
NM_145699	APOBEC3A	1.57419	1.17701	1.21076	1.32065	no change
NM_004900	APOBEC3B	1.53507	1.55422	1.37985	1.48971	no change
NM_014508	APOBEC3C	2.05714	1.31784	6.24059	3.20519	no change
NM_001006666,NM_145298	APOBEC3F	0.38619	1.02273	2.69037	1.36643	no change
NM_181773	APOBEC3H	2.30846	0.712747	6.90204	3.30775	no change
NM_203454	APOBEC4	1.47147	0.6692	1.75316	1.29794	no change
NM_001645	APOC1	1.63653	0.664676	1.60084	1.30068	no change
NM_000040	APOC3	1.65824	2.42658	0.592476	1.5591	no change
NM_001646	APOC4	0.545223	1.02008	2.79511	1.45347	no change
NM_001647	APOD	3.82358	0.521783	2.14455	2.1633	no change
0	APOF	1.28118	1.72087	1.34456	1.44887	no change
NM_000042	APOH	0.456479	3.82758	0.453747	1.57927	no change
NM_001136540;NM_001136541;NM_003661;NM_145343;NM_145344	APOL1	1.10514	3.06612	1.01546	1.72891	no change
NM_145637,NM_030882	APOL2	1.22318	0.46474	1.27098	0.9863	no change
NM_145639,NM_030644,NM_014349,NM_145642,NM_145641,NM_145640	APOL3	1.22393	1.41059	0.369976	1.0015	no change
0	APOL4	0.916667	0.766349	0.534805	0.739273	no change
0	APOL4	0.378893	1.52937	0.96817	0.958811	no change
NM_030643;NM_145660	APOL4	0.807038	3.41064	0.512355	1.57668	no change
NM_030642	APOL5	1.60163	1.90256	0.513393	1.3392	no change
NM_030641	APOL6	1.12032	1.46595	1.4159	1.33406	no change
NM_030817	APOLD1	3.17397	1.67129	2.92108	2.58878	no change
NM_019101	APOM	0.667076	1.36243	2.5012	1.51024	no change
NM_024122	APOO	0.879875	2.49106	2.02349	1.79814	no change
0	APOOL	0.542472	0.78281	1.09763	0.807637	no change
NM_000484,NM_201413,NM_201414	APP	0.402498	1.2639	0.727707	0.798034	no change
NM_003905,NM_001018160,NM_001018159	APPBP1	0.655922	0.680269	1.30411	0.8801	no change
NM_006380	APPBP2	2.02146	1.3883	1.011	1.47358	no change
NM_012096	APPL	0.92092	1.70966	0.618852	1.08314	no change
NM_018171	APPL2	1.07836	1.2363	0.851052	1.05524	no change
NM_000485;NM_001030018	APRT	0.736341	0.638763	1.07321	0.816104	no change
NM_017692;NM_175069;NM_175071;NM_175072;NM_175073	APTX	0.880071	0.299276	0.886191	0.688513	no change
NM_198098,NM_000385	AQP1	1.07859	1.24337	1.69903	1.34033	no change
NM_080429	AQP10	0.997361	0.835709	0.700659	0.844576	no change
NM_173039	AQP11	0.54724	1.81043	1.36254	1.24007	no change
NM_004925	AQP3	0.489235	0.516555	2.65666	1.22082	no change
NM_001650	AQP4	1.72354	1.38076	0.826389	1.31023	no change
NM_001651	AQP5	1.17685	0.71963	0.8434	0.913293	no change
NM_001170	AQP7	1.81072	2.85984	1.38175	2.01744	no change
0	AQP7P2	0.966968	1.23094	1.15965	1.11918	no change
NM_001169	AQP8	0.660972	0.980111	0.944029	0.861704	no change
NM_020980	AQP9	0.538034	0.849888	1.51826	0.968726	no change
NM_014691	AQR	0.527807	0.603674	0.488392	0.539958	no change
NM_001011645,NM_000044	AR	0.612917	1.17867	1.07257	0.954721	no change
NM_001654	ARAF	1.08289	1.21961	1.16333	1.15527	no change
NM_001040118,NM_015242	ARAP1	0.878004	0.559811	0.480605	0.639473	no change
NM_001655	ARCN1	0.361345	0.946495	0.5084	0.605413	no change
NM_003491	ARD1A	0.915195	1.47996	1.89937	1.43151	no change
0	ARD1B	0.642284	0.738751	1.55376	0.978265	no change
NM_001657	AREG	0.99545	1.11397	0.322171	0.81053	no change
NM_001024226;NM_001024227;NM_001024228;NM_001658	ARF1	1.01336	0.902891	1.17992	1.03206	no change
NM_018209,NM_175609	ARF1GAP	1.47172	1.29191	1.12023	1.29462	no change
NM_001659	ARF3	1.87218	1.88155	1.7638	1.83918	no change
NM_001660	ARF4	0.908424	1.01046	0.605037	0.841306	no change
NM_001662	ARF5	1.80451	1.24395	0.649919	1.23279	no change
NM_001663	ARF6	2.79952	1.49022	2.42577	2.23851	no change
NM_032389	ARFGAP2	0.686737	0.985024	0.465346	0.712369	no change
NM_006421	ARFGEF1	0.8129	1.18104	0.644938	0.879627	no change
NM_006420	ARFGEF2	0.684516	1.63493	0.74615	1.02186	no change
NM_001025595,NM_001025593,NM_014447	ARFIP1	0.417089	1.3846	1.07691	0.959532	no change
NM_012402	ARFIP2	0.700876	0.913741	0.673137	0.762585	no change
NM_000045	ARG1	2.66246	1.38837	4.66794	2.90625	no change
NM_001172	ARG2	1.78588	0.582075	1.93157	1.43318	no change
NM_018011	ARGLU1	0.802862	1.67312	0.517082	0.997688	no change
NM_004308	ARHGAP1	1.65241	0.797425	0.719408	1.05642	no change
NM_024605	ARHGAP10	1.49988	1.92174	0.837274	1.41963	no change
NM_014783;NM_199357	ARHGAP11A	0.958553	0.450054	2.14297	1.18386	no change
NM_001039841	ARHGAP11B	0.453361	2.64418	1.5131	1.53688	no change
NM_018287	ARHGAP12	2.25535	0.720495	2.05642	1.67742	no change
NM_018460	ARHGAP15	1.55829	2.97864	2.11762	2.21818	no change
NM_001006634,NM_018054	ARHGAP17	1.11996	1.36983	3.538	2.00926	no change
NM_001006634;NM_018054	ARHGAP17	0.639686	0.706343	1.05781	0.801281	no change
NM_033515	ARHGAP18	1.22223	1.61557	0.903201	1.247	no change
NM_020809	ARHGAP20	2.22699	1.67187	1.09342	1.66409	no change
NM_020824	ARHGAP21	1.27087	0.883562	1.15962	1.10468	no change
NM_021226	ARHGAP22	0.727166	1.31828	1.26382	1.10309	no change
NM_031305,NM_001042669,NM_001025616	ARHGAP24	1.05411	0.788964	3.18345	1.67551	no change
NM_001007231	ARHGAP25	1.35186	2.25296	1.63389	1.74623	no change
NM_015071	ARHGAP26	2.35158	0.772227	2.33544	1.81975	no change
NM_199282	ARHGAP27	1.85404	0.641379	0.611243	1.03556	no change
NM_030672,NM_001010000	ARHGAP28	1.8691	1.74751	0.737318	1.45131	no change
NM_004815	ARHGAP29	1.96135	1.3083	1.28968	1.51978	no change
NM_001025598,NM_181720	ARHGAP30	1.09284	1.23651	1.11736	1.1489	no change
NM_001666	ARHGAP4	1.22014	2.59589	1.09545	1.63716	no change
NM_001030055	ARHGAP5	0.725438	1.04212	0.805208	0.857588	no change
NM_013423,NM_006125,NM_013427	ARHGAP6	1.84356	1.09175	2.53141	1.82224	no change
NM_001017526,NM_181335,NM_181333,NM_015366,NM_001017528	ARHGAP8	2.278	0.956752	2.05195	1.76224	no change
NM_032496	ARHGAP9	1.1005		1.00189	0.700799	no change
NM_004309	ARHGDIA	2.03188	2.48582	0.60081	1.70617	no change
NM_001176	ARHGDIG	0.514543	0.694234	0.942222	0.717	no change
NM_004706;NM_198977;NM_199002	ARHGEF1	3.39627	2.0268	1.09719	2.17342	no change
NM_014629	ARHGEF10	1.58214	1.64572	1.2579	1.49526	no change
NM_001011722,NM_018125	ARHGEF10L	3.48549	1.88148	0.942177	2.10305	no change
NM_014784;NM_198236	ARHGEF11	1.26586	0.790698	1.2334	1.09665	no change
NM_015313	ARHGEF12	0.796771	1.0266	1.21314	1.01217	no change
NM_173728	ARHGEF15	0.865057	0.201609	1.4619	0.842854	no change
NM_014448	ARHGEF16	6.73392	2.19741	1.61472	3.51535	no change
NM_014786	ARHGEF17	1.41316	1.01822	0.950247	1.12721	no change
NM_015318	ARHGEF18	0.892116	0.689758	0.971424	0.851099	no change
NM_153213	ARHGEF19	11.4154	0.393986	1.09767	4.30235	no change
NM_004723	ARHGEF2	1.10355	1.98509	0.59383	1.22749	no change
NM_182947	ARHGEF25	1.71275	1.18874	1.68783	1.52977	no change
NM_001128615|NM_019555|NM_001128616	ARHGEF3	1.58416	3.88138	3.61118	3.02557	no change
NM_001145451	ARHGEF33	1.72245	0.904757	1.40814	1.34511	no change
NM_015320,NM_032995	ARHGEF4	1.20854	2.44083	1.88022	1.84319	no change
NM_005435	ARHGEF5	1.15868	7.81976	0.543314	3.17392	no change
NM_004840	ARHGEF6	1.55094	0.986476	0.968694	1.1687	no change
NM_003899,NM_145735	ARHGEF7	1.06825	0.898455	0.648305	0.87167	no change
NM_015185	ARHGEF9	0.834968	1.48	0.61997	0.978313	no change
NM_006015	ARID1A	1.05081	1.98639	0.770399	1.2692	no change
NM_017519;NM_020732;NM_175863	ARID1B	0.758862	1.19637	1.06744	1.00756	no change
NM_152641	ARID2	1.9728	0.820148	1.49533	1.42942	no change
NM_005224	ARID3A	1.74838	1.23347	2.83397	1.93861	no change
NM_006465	ARID3B	2.52335	1.14398	0.447793	1.37171	no change
NM_001017363	ARID3C	1.09741	0.691584	0.964889	0.917962	no change
NM_002892,NM_023001	ARID4A	1.74425	0.664176	1.95555	1.45466	no change
NM_016374;NM_031371	ARID4B	0.922601	2.05989	0.536378	1.17296	no change
NM_212481	ARID5A	0.985587	3.63398	0.986159	1.86857	no change
NM_032199	ARID5B	1.05761	0.839791	1.63591	1.17777	no change
NM_005744	ARIH1	1.43975	0.897259	1.20514	1.18072	no change
NM_006321	ARIH2	2.1569	0.997796	0.875051	1.34325	no change
0	ARL1	1.32135	1.78889	0.669789	1.26001	no change
NM_173664	ARL10	3.35021	0.804062	0.669304	1.60786	no change
NM_138450	ARL11	0.737675	1.47402	1.96051	1.39073	no change
NM_144996;NM_182896	ARL13B	1.64265	2.03251	0.636223	1.43713	no change
NM_025047	ARL14	1.272	1.98768	1.5896	1.61643	no change
0	ARL15	1.06388	1.20713	0.931829	1.06761	no change
NM_012106	ARL2BP	1.88665	0.841378	2.5069	1.74498	no change
NM_004311	ARL3	2.28846	0.734241	0.68742	1.23671	no change
NM_001037164,NM_212460,NM_005738	ARL4A	1.5081	1.21499	2.07717	1.60009	no change
NM_005737	ARL4C	1.54542	1.25641	0.978379	1.26007	no change
NM_001661	ARL4D	0.623406	0.765602	1.25511	0.881371	no change
NM_012097	ARL5A	3.08911	3.02393	1.34275	2.48526	no change
NM_178815	ARL5B	1.87596	0.490371	0.786518	1.05095	no change
NM_177976,NM_032146	ARL6	1.68034	1.50568	8.98591	4.05731	no change
NM_015161	ARL6IP1	3.69767	1.32632	0.522692	1.84889	no change
NM_001002251;NM_001002252;NM_016638;NM_018694	ARL6IP4	2.32209	16.1205	2.93734	7.12664	Increased NHEJ	Favor HR
NM_018694,NM_001002252	ARL6IP4	1.13285	0.409023	0.772727	0.771533	no change
NM_006407	ARL6IP5	0.68849	1.4048	0.915851	1.00305	no change
NM_152522	ARL6IP6	1.80707	1.52966	1.72849	1.68841	no change
NM_138795	ARL8A	0.607176	1.15312	0.976863	0.912388	no change
NM_018184	ARL8B	1.57953	0.972746	1.35467	1.30232	no change
0	ARL9	1.30253	1.49699	1.17581	1.32511	no change
NM_018120	ARMC1	0.830981	1.79761	0.764004	1.13086	no change
NM_031905	ARMC10	2.89474	1.85851	1.47951	2.07759	no change
NM_032131	ARMC2	0.670917	0.5234	0.49538	0.563232	no change
NM_173081	ARMC3	3.78022	3.53333	0.967621	2.76039	no change
NM_018076	ARMC4	1.09534	1.65165	0.839009	1.19534	no change
NM_001105247;NM_024742	ARMC5	3.63125	2.19262	1.99398	2.60595	no change
NM_033415	ARMC6	1.43506	0.848506	1.43358	1.23905	no change
NM_024585	ARMC7	1.14908	1.07429	1.17257	1.13198	no change
NM_213654,NM_014154	ARMC8	1.99505	1.94678	2.7226	2.22148	no change
0	ARMC9	3.22256	0.460431	0.284474	1.32249	no change
NM_016608	ARMCX1	1.37204	1.00592	1.12901	1.16899	no change
NM_014782,NM_177949	ARMCX2	0.990199	0.642137	0.9	0.844112	no change
NM_177948,NM_177947,NM_016607	ARMCX3	2.38164	0.61794	1.77184	1.59047	no change
0	ARMCX4	1.37556	0.697692	0.982902	1.01872	no change
NM_022838	ARMCX5	0.721423	2.72514	1.7607	1.73575	no change
NM_001009584,NM_019007	ARMCX6	0.477331	1.3516	0.723913	0.850947	no change
NM_001029954	ARMETL1	1.54596	2.36025	1.80791	1.90471	no change
NM_001668,NM_178427	ARNT	2.30054	1.1766	1.86135	1.7795	no change
NM_014862	ARNT2	0.923411	1.11772	1.43038	1.15717	no change
NM_001178,NM_001030272	ARNTL	3.21142	1.36798	6.12717	3.56886	no change
NM_020183	ARNTL2	0.94473	0.715942	2.3447	1.33512	no change
NM_006409	ARPC1A	0.720993	1.69228	0.93409	1.11579	no change
NM_005720	ARPC1B	0.866982	1.79311	0.692055	1.11738	no change
NM_152862,NM_005731	ARPC2	0.64212	1.41686	0.50303	0.854004	no change
NM_005719	ARPC3	0.640183	0.661522	1.97923	1.09365	no change
NM_005717	ARPC5	1.50014	0.975874	1.86916	1.44839	no change
NM_030978	ARPC5L	0.428271	0.273712	1.52524	0.742408	no change
NM_001025069,NM_198399,NM_001025068,NM_016300	ARPP-21	1.07203	1.65736	1.10919	1.27953	no change
NM_020251	ARRB1	1.06657	0.543476	0.758333	0.78946	no change
NM_004313,NM_199004	ARRB2	0.61794	1.18063	0.93651	0.911693	no change
NM_152285	ARRDC1	1.26284	0.516195	1.65433	1.14446	no change
NM_001025604;NM_015683	ARRDC2	1.17274	1.53412	0.603386	1.10342	no change
NM_020801	ARRDC3	1.30729	0.41269	2.19258	1.30419	no change
NM_183376	ARRDC4	1.35468	0.778439	0.828491	0.987205	no change
0	ARRDC5	1.52291	0.746455	0.461196	0.910187	no change
NM_001085427,NM_001085425,NM_001085426,NM_000487	ARSA	0.986958	1.03552	1.30006	1.10751	no change
NM_000046;NM_198709	ARSB	2.98737	0.325691	0.754816	1.35596	no change
NM_001669,NM_009589	ARSD	0.883705	2.02165	1.41734	1.4409	no change
NM_000047	ARSE	0.935156	1.34162	1.82752	1.3681	no change
NM_004042	ARSF	1.50538	6.60964	1.05287	3.05596	no change
NM_014960	ARSG	0.635706	0.601237	1.88635	1.0411	no change
NM_001012301	ARSI	0.855212	1.73935	1.85417	1.48291	no change
NM_024590	ARSJ	1.78205	1.16238	1.05018	1.33154	no change
NM_198150	ARSK	2.6093	0.749331	1.35059	1.56974	no change
NM_001179	ART3	0.759597	2.36289	2.52246	1.88165	no change
NM_021071	ART4	1.08829	0.73494	1.0212	0.948143	no change
NM_001079536,NM_053017	ART5	1.20671	2.69322	2.36418	2.08803	no change
NM_057091,NM_003976,NM_057090	ARTN	1.52566	1.19218	1.16969	1.29584	no change
NM_016442	ARTS-1	0.463822	1.22985	1.10535	0.933005	no change
NM_022786	ARV1	1.97213	2.06128	0.483578	1.50566	no change
NM_001670	ARVCF	2.75267	0.931296	0.981519	1.55516	no change
NM_177924,NM_004315	ASAH1	1.10174	1.81935	2.3687	1.76326	no change
NM_019893	ASAH2	1.45908	0.802855	0.916328	1.05942	no change
NM_001079516	ASAH2B	1.24304	0.911878	0.816299	0.990406	no change
NM_001010887	ASAH3L	1.68586	1.15658	0.801956	1.2148	no change
NM_018482	ASAP1	1.32753	1.84198	0.807692	1.32573	no change
NM_001040445	ASB1	1.03997	0.991932	1.23297	1.08829	no change
NM_001012428,NM_080873	ASB11	0.602979	1.37216	1.47975	1.15163	no change
NM_130388	ASB12	0.709814	2.57799	2.42763	1.90515	no change
NM_024701	ASB13	0.622243	1.07461	1.27006	0.988969	no change
NM_080928	ASB15	1.76758	2.30428	1.63225	1.90137	no change
NM_080868	ASB17	1.02388	0.796533	2.38739	1.4026	no change
NM_145863,NM_016115	ASB3	1.19652	1.47288	1.50898	1.39279	no change
NM_145872,NM_016116	ASB4	4.83165	1.51243	1.24183	2.52864	no change
NM_080874	ASB5	1.41107	1.1891	1.30323	1.30114	no change
NM_017873,NM_177999	ASB6	1.19192	0.797869	2.70104	1.56361	no change
NM_024708,NM_198243	ASB7	2.40848	1.34543	1.64144	1.79845	no change
NM_024095	ASB8	1.602	1.65241	1.3328	1.52907	no change
NM_024087,NM_001031739	ASB9	1.55906	0.925291	2.06494	1.51643	no change
NM_015947	ASCC1	0.954756	1.24239	2.54062	1.57926	no change
NM_032204	ASCC2	3.30777	1.11683	1.64038	2.02166	no change
NM_006828,NM_022091	ASCC3	0.74518	1.63643	0.834658	1.07209	no change
NM_006828,NM_022091	ASCC3	1.78857	3.10639	2.10096	2.33197	no change
NM_006828,NM_022091	ASCC3	4.06678	1.90547	4.21505	3.39577	no change
NM_014014	ASCC3L1	0.808604	3.60801	0.602053	1.67289	no change
NM_004316	ASCL1	0.938053	0.442819	0.928331	0.769734	no change
NM_005170	ASCL2	1.46734	1.02287	2.39759	1.62927	no change
NM_020646	ASCL3	0.938993	1.73328	2.57038	1.74755	no change
NM_203436	ASCL4	2.59541	1.69093	4.2963	2.86088	no change
0	ASF1A	1.59422	0.835654	0.950484	1.12678	no change
NM_018154	ASF1B	1.17048	1.16337	0.776979	1.03694	no change
NM_001671	ASGR1	0.516153	0.61828	0.461836	0.53209	no change
NM_080913,NM_080912,NM_001181	ASGR2	2.52204	0.702703	0.593567	1.27277	no change
NM_018489	ASH1L	2.64043	1.43577	1.19895	1.75838	no change
0	ASMT	1.22478	0.578228	0.601667	0.801559	no change
NM_004192	ASMTL	1.04167	1.42715	1.74407	1.4043	no change
NM_004317	ASNA1	1.69686	0.953319	0.445356	1.03185	no change
NM_183356,NM_133436,NM_001673	ASNS	1.22901	2.58533	2.37793	2.06409	no change
NM_019048	ASNSD1	2.76293	0.941752	1.7745	1.8264	no change
NM_000049;NM_001128085	ASPA	0.324736	0.778072	1.53681	0.879871	no change
NM_032466,NM_020164,NM_032467,NM_004318	ASPH	1.3826	1.04545	0.892603	1.10689	no change
NM_198907,NM_181718	ASPHD1	1.01145	1.54487	0.753461	1.10326	no change
NM_020437	ASPHD2	2.32022	1.80822	1.35861	1.82901	no change
NM_018136	ASPM	0.728291	0.456139	0.937701	0.707377	no change
NM_017680	ASPN	1.18786	0.796676	1.30363	1.09605	no change
NM_152792	ASPRV1	1.5584	0.602445	1.15863	1.10649	no change
NM_024083	ASPSCR1	1.85882	1.0618	11.1429	4.68783	no change
NM_001083926,NM_025080	ASRGL1	1.4939	0.82392	0.745088	1.02097	no change
NM_054012,NM_000050	ASS1	0.971054	0.610016	0.714734	0.765268	no change
NM_014065	ASTE1	1.06854	0.897759	0.444456	0.803586	no change
NM_001002036	ASTL	0.839605	1.22943	1.14845	1.07249	no change
NM_004319	ASTN1	1.32948	0.795563	0.432692	0.852578	no change
NM_014010,NM_198188	ASTN2	1.30282	2.97425	1.41834	1.89847	no change
NM_015338	ASXL1	2.16667	1.02546	2.68636	1.9595	no change
0	ASXL2	0.9946	1.27937	0.576906	0.950293	no change
0	ASXL3	1.52898	1.43997	0.473212	1.14739	no change
NM_130768	ASZ1	0.915623	2.82977	2.57532	2.10691	no change
NM_014109	ATAD2	0.905172	0.737192	0.831529	0.824631	no change
0	ATAD2B	1.29179	2.09083	2.38568	1.92276	no change
NM_031921	ATAD3B	1.47286	1.35727	2.29808	1.7094	no change
NM_024320	ATAD4	0.884115	1.32	1.04892	1.08435	no change
NM_024857	ATAD5	1.93239	0.689438	2.02925	1.55036	no change
NM_006885	ATBF1	0.668828	1.28029	0.88212	0.943747	no change
0	ATCAY	2.70365	0.766744	0.94816	1.47285	no change
NM_007041,NM_001001976	ATE1	0.608336	0.679548	1.22276	0.83688	no change
NM_005171	ATF1	1.0307	0.822428	1.14917	1.00077	no change
NM_001880	ATF2	3.33875	1.3232	2.29412	2.31869	no change
NM_001030287,NM_001674,NM_004024,NM_001040619	ATF3	1.02676	0.833756	0.533775	0.798097	no change
NM_001030287,NM_001674,NM_004024,NM_001040619	ATF3	3.252	1.38574	2.61475	2.4175	no change
NM_001030287,NM_001674,NM_004024,NM_001040619	ATF3	1.02653	0.379366	2.07261	1.1595	no change
NM_182810,NM_001675	ATF4	1.13973	3.34951	1.14957	1.87961	no change
NM_012068	ATF5	0.960624	0.743443	0.630755	0.778274	no change
NM_007348	ATF6	1.3502	0.447982	1.05937	0.952518	no change
0	ATF7	0.881796	1.03808	1.19886	1.03958	no change
NM_018179	ATF7IP	0.585978	0.895307	1.42048	0.967255	no change
NM_024997	ATF7IP2	1.30693	1.39289	2.08175	1.59386	no change
NM_004707	ATG12	0	2.30825	2.05578	1.45468	no change
NM_030803,NM_017974	ATG16L1	1.84218	1.03733	0.888889	1.25613	no change
NM_033388	ATG16L2	0.923843	0.554934	0.823581	0.767453	no change
NM_015104	ATG2A	0.646552	0.443737	5.52	2.20343	no change
NM_022488	ATG3	0.964472	0.559286	1.37697	0.96691	no change
NM_052936;NM_178270	ATG4A	2.87251	1.72358	2.17871	2.25827	no change
0	ATG4B	1.51701	0.928973	0.999372	1.14845	no change
NM_178221,NM_032852	ATG4C	0.438728	0.372336	0.51967	0.443578	Increased HR	Favor NHEJ
NM_032885	ATG4D	0.548031	0.945061	0.518201	0.670431	no change
NM_004849	ATG5	2.01189	1.48723	0.292244	1.26379	no change
NM_006395	ATG7	1.2993	0.657448	1.13068	1.02914	no change
NM_001077198;NM_024085	ATG9A	0.737484	0.157587	0.75218	0.549084	no change
NM_004044	ATIC	1.1527	3.91018	2.00143	2.35477	no change
NM_001135673;NM_022374;NR_024191	ATL2	0.971675	0.434655	0.549	0.651777	no change
NM_015459	ATL3	0.876145	0.857108	2.66725	1.46683	no change
NM_000051,NM_138292	ATM	0.926884	0.619532	6.85384	2.80009	no change
NM_015251	ATMIN	1.50642	1.24885	1.19	1.31509	no change
NM_001940,NM_001007026	ATN1	1.77089	0.529925	0.918611	1.07314	no change
NM_032827	ATOH8	1.23481	0.447531	0.941345	0.874564	no change
NM_025153	ATP10B	0.894366	0.718782	0.36023	0.657793	no change
NM_020453	ATP10D	1.22457	1.74475	0.630759	1.20002	no change
NM_015205,NM_032189	ATP11A	0.323065	2.42785	2.81079	1.8539	no change
NM_014616	ATP11B	0.934066	0.785007	0.7118	0.810291	no change
NM_173694,NM_001010986	ATP11C	1.73955	3.34283	0.689467	1.92395	no change
NM_001676	ATP12A	1.12789	1.12329	1.34628	1.19915	no change
0	ATP13A1	0.645653	0.750755	0.460684	0.619031	no change
NM_001141973;NM_001141974;NM_022089	ATP13A2	0.447933	0.943734	1.03041	0.807357	no change
NM_024524	ATP13A3	3.85732	1.01271	1.78409	2.21804	no change
NM_032279	ATP13A4	0.656791	0.568057	0.319724	0.514857	no change
NM_198505	ATP13A5	1.21813	1.28649	0.88855	1.13105	no change
NM_000701	ATP1A1	1.35842	1.40529	1.75977	1.50782	no change
NM_000702	ATP1A2	2.0086	3.28304	2.51629	2.60264	no change
NM_152296	ATP1A3	1.76692	2.34965	2.68258	2.26638	no change
NM_144699	ATP1A4	1.9325	1.01602	1.04222	1.33024	no change
NM_001677	ATP1B1	1.41644	0.795779	0.983966	1.06539	no change
NM_001678	ATP1B2	1.53098	2.01502	2.14015	1.89538	no change
NM_001679	ATP1B3	1.7452	0.976748	1.22434	1.31543	no change
NM_001142447;NM_012069	ATP1B4	0.939599	6.55453	1.48792	2.99402	no change
NM_004320,NM_173201	ATP2A1	2.49859	1.16604	1.20043	1.62169	no change
NM_001681,NM_170665	ATP2A2	1.11309	1.26235	1.27703	1.21749	no change
NM_174956|NM_174958|NM_174957|NM_005173|NM_174954|NM_174953|NM_174955	ATP2A3	0.549188	1.75284	0.649587	0.983873	no change
NM_001001323;NM_001682	ATP2B1	2.56929	3.49119	3.77534	3.2786	Increased NHEJ	Favor HR
NM_001001331;NM_001683	ATP2B2	1.78404	0.933658	0.899039	1.20558	no change
NM_001001344,NM_021949	ATP2B3	1.04918	0.961299	2.24434	1.41828	no change
NM_001684,NM_001001396	ATP2B4	0.425729	0.736946	0.841252	0.667976	no change
NM_001001485;NM_001001486;NM_001001487;NM_014382	ATP2C1	0.9682	0.81371	0.942207	0.908039	no change
NM_014861	ATP2C2	2.26694	1.77068	2.56518	2.20093	no change
NM_000704	ATP4A	1.10936	1.68835	1.01663	1.27145	no change
NM_000705	ATP4B	1.62707	0.676512	0.720091	1.00789	no change
NM_001001937,NM_004046	ATP5A1	0.494176	0.980366	1.37259	0.949045	no change
NM_001686	ATP5B	0.976104	0.645752	0.504045	0.708633	no change
NM_001001973,NM_005174	ATP5C1	3.34386	2.38038	2.49506	2.73977	no change
NM_001001977,NM_006886	ATP5E	2.06005	0.0971868	0.763264	0.973501	no change
NM_001688	ATP5F1	1.67234	3.71493	1.48644	2.29124	no change
NM_001002027,NM_005175	ATP5G1	1.07002	1.76888	1.6582	1.49903	no change
NM_005176,NM_001002031	ATP5G2	1.46689	1.39165	2.75472	1.87109	no change
NM_001003785;NM_006356	ATP5H	1.52146	2.06514	1.78124	1.78928	no change
NM_007100	ATP5I	1.15319	1.06814	1.22469	1.14867	no change
NM_001003703,NM_001003697,NM_001003696,NM_001685	ATP5J	1.15556	0.892796	3.10255	1.71697	no change
NM_006476	ATP5L	2.05859	4.00773	0.396135	2.15415	no change
NM_001697	ATP5O	1.05629	0.899768	0.760532	0.90553	no change
NM_001003805,NM_001003803	ATP5S	1.42739	3.2358	2.94693	2.53671	no change
NM_018035	ATP5SL	1.26304	1.2472	0.405303	0.97185	no change
NM_001183	ATP6AP1	1.0032	0.944931	1.48811	1.14541	no change
NM_001017971	ATP6AP1L	1.60606	2.87969	1.31207	1.9326	no change
NM_005765	ATP6AP2	0.519848	0.994088	2.84944	1.45446	no change
NM_001130020|NM_001130021|NM_005177	ATP6V0A1	0.700119	0.946272	0.792518	0.81297	no change
NM_012463	ATP6V0A2	0.76368	1.65102	0.565289	0.993331	no change
NM_020632;NM_130840;NM_130841	ATP6V0A4	0.903857	2.42603	0.496448	1.27544	no change
NM_001039457;NM_004047	ATP6V0B	4.18578	0.834062	1.37856	2.1328	no change
NM_001694	ATP6V0C	1.26894	1.10064	0.730561	1.03338	no change
NM_004691	ATP6V0D1	1.01827	1.66729	0.536597	1.07405	no change
NM_152565	ATP6V0D2	1.23235	1.11473	0.919591	1.08889	no change
NM_003945	ATP6V0E	1.15068	0.406085	1.03348	0.863414	no change
NM_001690	ATP6V1A	1.50723	1.35287	1.25867	1.37292	no change
NM_001692	ATP6V1B1	1.33531	0.340572	0.82068	0.832186	no change
NM_001693	ATP6V1B2	0.709167	0.668914	0.867896	0.748659	no change
NM_001695	ATP6V1C1	2.03604	0.903272	1.86152	1.60028	no change
NM_001039362,NM_144583	ATP6V1C2	0.719073	3.01075	0.376244	1.36869	no change
NM_015994	ATP6V1D	2.4269	2.31086	2.06633	2.26803	no change
NM_001039366;NM_001039367;NM_001696	ATP6V1E1	0.878831	3.64063	1.3263	1.94859	no change
NM_080653	ATP6V1E2	0.897254	1.07681	1.72891	1.23432	no change
NM_004231	ATP6V1F	2.48295	0.832408	1.30758	1.54098	no change
NM_004888	ATP6V1G1	0.902044	1.82995	0.506885	1.07963	no change
NM_213619,NM_213620,NM_015941	ATP6V1H	1.95516	1.36417	1.90533	1.74155	no change
NM_000052	ATP7A	1.61345	0.993506	1.84424	1.48373	no change
NM_000053	ATP7B	0.581027	1.0706	0.238871	0.630165	no change
NM_006095	ATP8A1	1.16636	0.927309	0.1875	0.760389	no change
NM_016529	ATP8A2	1.2168	1.38774	1.4999	1.36815	no change
NM_020452,NM_001005855	ATP8B2	0.763452	1.80998	1.54291	1.37211	no change
NM_138813	ATP8B3	1.1677	1.36213	1.31207	1.28063	no change
NM_024837	ATP8B4	0.984375	0.474668	1.26414	0.907727	no change
NM_006045	ATP9A	0.848931	1.50134	1.71454	1.35494	no change
NM_198531	ATP9B	0.833889	0.545501	0.275043	0.551477	no change
NM_022745,NM_001042546	ATPAF1	0.654502	0.538081	0.331895	0.508159	no change
NM_145691	ATPAF2	0.692271	1.79044	0.446785	0.976499	no change
NM_016311;NM_178190;NM_178191	ATPIF1	0.760939	1.18566	0.798298	0.914965	no change
NM_001184	ATR	1.40601	1.76557	1.44316	1.53825	no change
NM_139322,NM_139321	ATRN	1.12071	0.859717	0.428207	0.802878	no change
NM_207303	ATRNL1	0.840454	2.26374	1.57621	1.56013	no change
NM_000489,NM_138270	ATRX	0.692785	1.23168	0.842534	0.922333	no change
NM_000332	ATXN1	1.78151	2.49068	2.62029	2.29749	no change
NM_013236	ATXN10	1.4817	2.14317	0.336496	1.32046	no change
NM_001137675	ATXN1L	6.02964	1.25141	0.619975	2.63367	no change
NM_002973	ATXN2	1.81712	1.53945	1.57763	1.64474	no change
NM_007245,NM_148414,NM_145714,NM_148415	ATXN2L	2.18055	1.54054	1.74658	1.82255	no change
NM_030660,NM_004993	ATXN3	0.971955	0.633406	1.66346	1.08961	no change
0	ATXN3L	1.22388	2.51185	1.74601	1.82725	no change
NM_000333	ATXN7	2.61134	0.892857	0.904259	1.46949	no change
NM_152749	ATXN7L1	2.48736	6.05594	1.84349	3.46226	no change
NM_020725;NM_138495;NM_152749	ATXN7L1	1.29543	2.30028	0.993083	1.5296	no change
NM_001098833;NM_020218	ATXN7L3	0.882811	1.49483	2.12955	1.5024	no change
NM_001698	AUH	0.486551	1.24076	1.9891	1.2388	no change
NM_181575	AUP1	1.34587	0.879362	1.52898	1.2514	no change
NM_004217	AURKB	1.08548	2.3148	1.92941	1.77656	no change
NM_001127231;NM_001127232;NM_015570	AUTS2	1.54391	2.53391	1.37838	1.81873	no change
NM_020371	AVEN	2.29437	0.599647	1.48362	1.45921	no change
NM_006576	AVIL	1.66954	1.04865	1.23886	1.31902	no change
NM_015060	AVL9	1.66572	1.38793	1.36484	1.47283	no change
NM_021732	AVPI1	0.54727	0.48391	0.679301	0.57016	no change
NM_000706	AVPR1A	0.754734	1.54082	2.24846	1.51467	no change
NM_001013579	AWAT1	1.862	0.993082	0.812903	1.22266	no change
NM_003502,NM_181050	AXIN1	0.460595	0.802121	0.591347	0.618021	no change
NM_004655	AXIN2	0.663858	1.37472	0.870321	0.969633	no change
NM_001699,NM_021913	AXL	1.11393	2.0453	1.12677	1.42867	no change
NM_033027	AXUD1	1.31978	0.951197	1.55113	1.27403	no change
NM_017839	AYTL1	1.16371	0.965629	0.701897	0.943744	no change
NM_024830	AYTL2	0.621384	1.28947	2.57537	1.49541	no change
NM_001185	AZGP1	1.9647	1.94717	0.819704	1.57719	no change
NM_001009811	AZI1	3.19051	1.34479	2.11486	2.21672	no change
NM_022461	AZI2	1.59238	1.77765	2.19048	1.8535	no change
NM_015878;NM_148174	AZIN1	4.17654	2.28853	0.775749	2.41361	no change
NM_001700	AZU1	3.29096	1.74891	3.14483	2.72824	no change
NM_004048	B2M	0.596381	0.715312	0.868227	0.72664	no change
NM_001038628,NM_033169,NM_033168,NM_033167,NM_003781	B3GALNT1	1.2062	3.10634	2.94607	2.41954	no change
NM_152490	B3GALNT2	1.38629	1.46264	2.03908	1.62934	no change
NM_020981	B3GALT1	2.67991	0.825162	1.06347	1.52285	no change
NM_003783	B3GALT2	0.915264	1.1709	0.71638	0.934181	no change
NM_033173,NM_033172,NM_033171,NM_033170,NM_006057	B3GALT5	6.86539	0.0902971	0.591787	2.51583	no change
NM_194318	B3GALTL	0.546157	1.10607	1.18001	0.944081	no change
NM_054025,NM_018644	B3GAT1	2.2611	3.88502	0.539096	2.2284	no change
NM_012200	B3GAT3	1.17719	1.10627	1.01455	1.09933	no change
NM_006577,NM_033252	B3GNT1	1.53443	0.456238	1.78607	1.25891	no change
NM_030765	B3GNT4	1.45239	1.43463	0.704049	1.19702	no change
NM_032047	B3GNT5	1.10795	0.801795	1.24211	1.05062	no change
NM_033309	B3GNT9	5.31505	2.28467	1.98919	3.1963	no change
NM_001009905	B3GNTL1	1.52914	0.666296	0.635042	0.943492	no change
NM_001478	B4GALNT1	1.3744	1.25695	0.741189	1.12418	no change
NM_153446	B4GALNT2	0.644726	0.961242	1.4899	1.03196	no change
NM_173593	B4GALNT3	1.9495	1.44953	2.99701	2.13201	no change
NM_001497	B4GALT1	1.08086	1.33308	0.680556	1.0315	no change
NM_003780,NM_001005417	B4GALT2	1.17961	0.506843	2.138	1.27482	no change
NM_003779	B4GALT3	1.06548	1.60727	1.0555	1.24275	no change
NM_212543,NM_003778	B4GALT4	1.54482	0.341403	1.72551	1.20391	no change
NM_004776	B4GALT5	1.97333	0.662941	1.02526	1.22051	no change
NM_004775	B4GALT6	1.48317	0.817672	1.86987	1.39024	no change
NM_007255	B4GALT7	3.65855	1.01095	2.29879	2.32276	no change
NM_015681	B9D1	1.7613	1.66016	2.42998	1.95048	no change
NM_030578	B9D2	2.25546	0.861067	1.10751	1.40801	no change
NM_024812	BAALC	1.46299	2.46598	1.54114	1.82337	no change
NM_001701	BAAT	1.45049	1.74074	0.691399	1.29421	no change
NM_012104	BACE1	3.40228	3.70402	0.74603	2.61744	no change
NM_138992,NM_138991,NM_012105	BACE2	0.329465	0.576097	1.01589	0.640483	no change
NM_206866,NM_001186,NM_001011545	BACH1	0.684516	1.35473	0.436935	0.825395	no change
NM_021813	BACH2	1.12629	0.881868	1.14555	1.05124	no change
NM_032989,NM_004322	BAD	1.59109	0.861067	0.71025	1.05414	no change
NM_004323	BAG1	0.619049	1.15329	0.477361	0.749899	no change
NM_004282	BAG2	0.896644	0.710589	1.26648	0.957905	no change
NM_004281	BAG3	0.916634	1.14984	1.47487	1.18045	no change
NM_004874	BAG4	0.772637	0.796911	0.523124	0.697557	no change
NM_001015049	BAG5	1.2585	3.0602	2.01291	2.11053	no change
0	BAGE2	0.868274	0.792867	0.396622	0.685921	no change
NM_014952	BAHD1	1.22772	3.09056	0.787897	1.70206	no change
0	BAI1	1.87376	1.31301	1.41738	1.53472	no change
NM_001703	BAI2	0.71686	1.1467	0.7169	0.860152	no change
NM_001704	BAI3	1.0531	2.00763	1.21827	1.42633	no change
NM_017451,NM_006340,NM_017450	BAIAP2	8.66449	1.43841	1.96168	4.02153	no change
NM_018842	BAIAP2L1	3.06223	0.623632	1.09853	1.5948	no change
NM_003933	BAIAP3	1.88656	2.10957	1.21226	1.73613	no change
NM_001188	BAK1	1.01671	1.09907	1.12469	1.08016	no change
NM_012342	BAMBI	0.994623	1.10491	1.0517	1.05041	no change
NM_001143985;NM_003860	BANF1	1.56095	1.19318	2.52196	1.7587	no change
NM_178477	BANF2	0.854549	1.34676	0	1.10066	no change
NM_017935	BANK1	2.08183	0.607571	1.67452	1.45464	no change
NM_004656	BAP1	1.2516	1.62723	0.787173	1.222	no change
NM_001189	BAPX1	1.25417	1.28361	2.23243	1.59007	no change
NM_000465	BARD1	1.25997	1.53729	1.50522	1.43416	no change
NM_003658	BARX2	1.08225	0.722411	1.46931	1.09132	no change
NM_006317	BASP1	1.77223	0.675467	0.941454	1.12972	no change
NM_080598,NM_004640	BAT1	0.546108	0.340944	0.850425	0.579159	no change
0	BAT2D1	1.49385	1.82135	1.71443	1.67654	no change
0	BAT2L	0.903743	0.606639	1.17853	0.896304	no change
NM_006399	BATF	0.885765	1.16881	1.60337	1.21931	no change
NM_138456	BATF2	0.968708	1.61657	1.04107	1.20878	no change
NM_138763,NM_138761,NM_004324,NM_138764	BAX	8.75748	1.29665	1.98817	4.0141	no change
NM_013448,NM_182648	BAZ1A	0.863497	1.58326	0.616865	1.02121	no change
NM_023005;NM_032408	BAZ1B	1.52608	2.33589	1.47332	1.77843	no change
0	BAZ2A	3.03627	2.98624	1.91509	2.64587	no change
NM_013450	BAZ2B	1.55587	2.74587	1.92756	2.07643	no change
NM_014417	BBC3	1.78873	0.102072	2.49669	1.4625	no change
NM_003986	BBOX1	1.5041	1.15838	1.05745	1.23998	no change
NM_024649	BBS1	0.900599	0.537085	1.08006	0.839249	no change
NM_024685	BBS10	1.44835	1.59178	1.22475	1.42163	no change
NM_152618	BBS12	1.64706	1.02803	0.868426	1.18117	no change
NM_031885	BBS2	0.243763	1.39136	2.13772	1.25761	no change
NM_033028	BBS4	2.83357	1.12667	0.84579	1.60201	no change
NM_006063;NM_152384	BBS5	0.97045	1.04061	1.24422	1.08509	no change
NM_176824	BBS7	0.884754	1.17916	0.660316	0.908075	no change
NM_001033605,NM_014451,NM_198428	BBS9	0.382336	0.433469	0.30173	0.372512	Increased HR	Favor NHEJ
[truncated: 14,540 more rows]
