# Supplementary material for: A genome-wide screening uncovers the role of CCAR2 as an antagonist of DNA end resection
Source: Nat Commun. 2016 Aug 9;7:12364. doi: 10.1038/ncomms12364 (PMC4980490; doi:10.1038/ncomms12364)
Supplement: Supplementary Data 2 — List of candidates that alter the NHEJ/HR balance. [file ncomms12364-s3.xlsx]

## Sheet: Hoja1
Gene name	NHEJ/HR ratio	DSB repair balance	Role in DSB repair
37865	0.459817	Increased HR	Favor NHEJ
ABHD6	0.413482	Increased HR	Favor NHEJ
AC020763.1	0.442875	Increased HR	Favor NHEJ
AC044802.7	0.495319	Increased HR	Favor NHEJ
AC064799.6	0.400477	Increased HR	Favor NHEJ
AC073343.6	0.497728	Increased HR	Favor NHEJ
ACCN4	0.386475	Increased HR	Favor NHEJ
ACSL4	0.424366	Increased HR	Favor NHEJ
ADRA2B	0.430238	Increased HR	Favor NHEJ
AF235103.4-201	0.367578	Increased HR	Favor NHEJ
AL662834.8-206	0.4921	Increased HR	Favor NHEJ
ANKRD34C	0.392063	Increased HR	Favor NHEJ
ANTXR2	0.494404	Increased HR	Favor NHEJ
ATG4C	0.443578	Increased HR	Favor NHEJ
BBS9	0.372512	Increased HR	Favor NHEJ
BCL2L1	0.187548	Increased HR	Favor NHEJ
BHLHB2	0.428091	Increased HR	Favor NHEJ
C14orf144	0.377495	Increased HR	Favor NHEJ
C14orf153	0.469784	Increased HR	Favor NHEJ
C1QBP	0.379381	Increased HR	Favor NHEJ
C20orf20	0.495926	Increased HR	Favor NHEJ
C2orf80	0.392555	Increased HR	Favor NHEJ
CA1	0.341743	Increased HR	Favor NHEJ
CACNA2D1	0.462995	Increased HR	Favor NHEJ
CCAR2	0.19526	Increased HR	Favor NHEJ
CCDC28A	0.482084	Increased HR	Favor NHEJ
CRY1	0.349506	Increased HR	Favor NHEJ
CXCL16	0.391024	Increased HR	Favor NHEJ
DUSP1	0.400111	Increased HR	Favor NHEJ
DYNLL1P1	0.453994	Increased HR	Favor NHEJ
EIF3S10	0.463274	Increased HR	Favor NHEJ
EIF3S9	0.390396	Increased HR	Favor NHEJ
ENTPD6	0.398243	Increased HR	Favor NHEJ
ERGIC2	0.435245	Increased HR	Favor NHEJ
ERMP1	0.410623	Increased HR	Favor NHEJ
FAM160B2	0.42222	Increased HR	Favor NHEJ
FAM187B	0.469385	Increased HR	Favor NHEJ
FAM196B	0.320448	Increased HR	Favor NHEJ
FAM83F	0.412693	Increased HR	Favor NHEJ
FAM90A1	0.416484	Increased HR	Favor NHEJ
FBXO38	0.488275	Increased HR	Favor NHEJ
FMO2	0.456017	Increased HR	Favor NHEJ
FMO3	0.380255	Increased HR	Favor NHEJ
FYN	0.443527	Increased HR	Favor NHEJ
GMNN	0.467467	Increased HR	Favor NHEJ
GOLGB1	0.431376	Increased HR	Favor NHEJ
GTF3C2	0.466123	Increased HR	Favor NHEJ
HEXA	0.365223	Increased HR	Favor NHEJ
HIST1H2BD	0.489558	Increased HR	Favor NHEJ
INCENP	0.435265	Increased HR	Favor NHEJ
INO80	0.465982	Increased HR	Favor NHEJ
IQCF1	0.456272	Increased HR	Favor NHEJ
ITGAE	0.468338	Increased HR	Favor NHEJ
ITPA	0.446651	Increased HR	Favor NHEJ
KCNJ14	0.462055	Increased HR	Favor NHEJ
KCNK17	0.357218	Increased HR	Favor NHEJ
KIAA0182	0.476237	Increased HR	Favor NHEJ
KIAA1618	0.491859	Increased HR	Favor NHEJ
KIF5B	0.433984	Increased HR	Favor NHEJ
KLK2	0.410711	Increased HR	Favor NHEJ
LAMB4	0.470924	Increased HR	Favor NHEJ
LCE5A	0.35365	Increased HR	Favor NHEJ
LDB1	0.445245	Increased HR	Favor NHEJ
LRRC10	0.35987	Increased HR	Favor NHEJ
LRRC17	0.45933	Increased HR	Favor NHEJ
LRRFIP2	0.49601	Increased HR	Favor NHEJ
MAGEB1	0.321645	Increased HR	Favor NHEJ
MAGOH	0.429065	Increased HR	Favor NHEJ
MAK	0.344593	Increased HR	Favor NHEJ
MAP2K4	0.423357	Increased HR	Favor NHEJ
MLL5	0.413262	Increased HR	Favor NHEJ
MTMR15	0.353149	Increased HR	Favor NHEJ
MXI1	0.38495	Increased HR	Favor NHEJ
NCF1C	0.36285	Increased HR	Favor NHEJ
NEDD4L	0.382984	Increased HR	Favor NHEJ
NHP2L1	0.461537	Increased HR	Favor NHEJ
NPHP3	0.386751	Increased HR	Favor NHEJ
NTN4	0.483253	Increased HR	Favor NHEJ
OPRL1	0.252898	Increased HR	Favor NHEJ
OTUD1	0.40884	Increased HR	Favor NHEJ
PGM1	0.364754	Increased HR	Favor NHEJ
PIWIL2	0.365112	Increased HR	Favor NHEJ
PPM1M	0.420249	Increased HR	Favor NHEJ
PRPF8	0.385426	Increased HR	Favor NHEJ
PSG11	0.444785	Increased HR	Favor NHEJ
PSMB1	0.382269	Increased HR	Favor NHEJ
PSMB6	0.411723	Increased HR	Favor NHEJ
PSMD1	0.340627	Increased HR	Favor NHEJ
PTPLA	0.442906	Increased HR	Favor NHEJ
PTPRC	0.323075	Increased HR	Favor NHEJ
RBBP6	0.352114	Increased HR	Favor NHEJ
RBBP9	0.415936	Increased HR	Favor NHEJ
RBL2	0.33177	Increased HR	Favor NHEJ
RBMX	0.462715	Increased HR	Favor NHEJ
RPL27	0.284458	Increased HR	Favor NHEJ
RPL34	0.381063	Increased HR	Favor NHEJ
RPL37	0.344321	Increased HR	Favor NHEJ
RPL39	0.466178	Increased HR	Favor NHEJ
RPLP2	0.314261	Increased HR	Favor NHEJ
RPS5	0.481952	Increased HR	Favor NHEJ
RPS9	0.485427	Increased HR	Favor NHEJ
RSC1A1	0.390361	Increased HR	Favor NHEJ
SCNN1A	0.415756	Increased HR	Favor NHEJ
SF3B2	0.388321	Increased HR	Favor NHEJ
SLBP	0.373402	Increased HR	Favor NHEJ
SLC23A1	0.472981	Increased HR	Favor NHEJ
SLC35B3	0.438982	Increased HR	Favor NHEJ
SLC45A3	0.395081	Increased HR	Favor NHEJ
SP140L	0.440788	Increased HR	Favor NHEJ
SPINT2	0.174593	Increased HR	Favor NHEJ
SRGAP2P1	0.37844	Increased HR	Favor NHEJ
STOX1	0.446943	Increased HR	Favor NHEJ
SUPT6H	0.421777	Increased HR	Favor NHEJ
TACC2	0.451972	Increased HR	Favor NHEJ
TCF4	0.482164	Increased HR	Favor NHEJ
TK2	0.475091	Increased HR	Favor NHEJ
TRIP13	0.248569	Increased HR	Favor NHEJ
TTC17	0.473841	Increased HR	Favor NHEJ
TTC7B	0.45294	Increased HR	Favor NHEJ
UBL7	0.467678	Increased HR	Favor NHEJ
WDR40B	0.40363	Increased HR	Favor NHEJ
ZNF121	0.49914	Increased HR	Favor NHEJ
ZNF227	0.443347	Increased HR	Favor NHEJ
AARSD1	3.61999	Increased NHEJ	Favor HR
ABCC5	4.62017	Increased NHEJ	Favor HR
AC002365.1	3.92296	Increased NHEJ	Favor HR
AC005582.1	3.57665	Increased NHEJ	Favor HR
AC005921.3-2	7.00588	Increased NHEJ	Favor HR
AC007364.1	5.1173	Increased NHEJ	Favor HR
AC015818.32-201	3.64282	Increased NHEJ	Favor HR
AC098484.2	5.52092	Increased NHEJ	Favor HR
AC107956.8	6.48383	Increased NHEJ	Favor HR
AC135776.3	3.45927	Increased NHEJ	Favor HR
AC140658.2-2	3.68971	Increased NHEJ	Favor HR
ACACB	4.70077	Increased NHEJ	Favor HR
ACOT4	5.90635	Increased NHEJ	Favor HR
ACSS3	3.72016	Increased NHEJ	Favor HR
AL662847.2	3.03328	Increased NHEJ	Favor HR
AMBN	4.17079	Increased NHEJ	Favor HR
AMPH	4.38596	Increased NHEJ	Favor HR
ARL6IP4	7.12664	Increased NHEJ	Favor HR
ATP2B1	3.2786	Increased NHEJ	Favor HR
BCL2	3.16686	Increased NHEJ	Favor HR
BPIL2	4.34289	Increased NHEJ	Favor HR
C10orf119	4.70623	Increased NHEJ	Favor HR
C10orf137	4.73718	Increased NHEJ	Favor HR
C12orf73	3.3815	Increased NHEJ	Favor HR
C14orf106	3.29129	Increased NHEJ	Favor HR
C14orf4	3.48843	Increased NHEJ	Favor HR
C15orf62	3.83397	Increased NHEJ	Favor HR
C17orf107	3.32952	Increased NHEJ	Favor HR
C18orf20	3.71605	Increased NHEJ	Favor HR
C1GALT1C1	3.82015	Increased NHEJ	Favor HR
C1orf187	3.14143	Increased NHEJ	Favor HR
C1orf189	3.91065	Increased NHEJ	Favor HR
C1orf213	3.02357	Increased NHEJ	Favor HR
C1orf56	3.96375	Increased NHEJ	Favor HR
C1orf65	4.38687	Increased NHEJ	Favor HR
C2orf71	3.45026	Increased NHEJ	Favor HR
C3orf35	3.29616	Increased NHEJ	Favor HR
C3orf75	3.42273	Increased NHEJ	Favor HR
C7orf60	4.81832	Increased NHEJ	Favor HR
C9orf47	3.14284	Increased NHEJ	Favor HR
C9orf97	5.32814	Increased NHEJ	Favor HR
CAMSAP1L1	5.46905	Increased NHEJ	Favor HR
CCDC103	5.85312	Increased NHEJ	Favor HR
CCDC110	4.35278	Increased NHEJ	Favor HR
CCDC39	7.65115	Increased NHEJ	Favor HR
CCDC41	3.91309	Increased NHEJ	Favor HR
CCL22	3.19814	Increased NHEJ	Favor HR
CCNJL	3.83898	Increased NHEJ	Favor HR
CCT8	5.68421	Increased NHEJ	Favor HR
CEND1	3.07341	Increased NHEJ	Favor HR
CENPE	7.33798	Increased NHEJ	Favor HR
CHCHD5	4.14693	Increased NHEJ	Favor HR
CLIC2	4.02832	Increased NHEJ	Favor HR
CNTNAP3	6.38663	Increased NHEJ	Favor HR
CPXM2	3.42363	Increased NHEJ	Favor HR
CRIP2	3.08541	Increased NHEJ	Favor HR
CSAG2	4.61577	Increased NHEJ	Favor HR
CTSL1	3.08333	Increased NHEJ	Favor HR
CXCL1	3.6309	Increased NHEJ	Favor HR
CYLC2	3.91121	Increased NHEJ	Favor HR
CYorf14	4.67402	Increased NHEJ	Favor HR
CYP2D6	4.0033	Increased NHEJ	Favor HR
DCLRE1C	3.85279	Increased NHEJ	Favor HR
DCST1	3.22678	Increased NHEJ	Favor HR
DCTN3	3.93305	Increased NHEJ	Favor HR
DCUN1D4	4.59014	Increased NHEJ	Favor HR
DDEF2	5.1804	Increased NHEJ	Favor HR
DEF8	3.09116	Increased NHEJ	Favor HR
DIAPH3	3.8299	Increased NHEJ	Favor HR
DLC1	14.2744	Increased NHEJ	Favor HR
DLG1	6.08082	Increased NHEJ	Favor HR
DRD5	8.77225	Increased NHEJ	Favor HR
DUSP18	5.59971	Increased NHEJ	Favor HR
EFCAB4B	4.34989	Increased NHEJ	Favor HR
EMID2	3.28587	Increased NHEJ	Favor HR
EXOSC3	5.08568	Increased NHEJ	Favor HR
FAM47B	5.14274	Increased NHEJ	Favor HR
FAM86D	5.77624	Increased NHEJ	Favor HR
FARSLB	3.742	Increased NHEJ	Favor HR
FGF17	7.25676	Increased NHEJ	Favor HR
FH	4.75858	Increased NHEJ	Favor HR
FHOD3	4.05066	Increased NHEJ	Favor HR
FKBP7	3.34541	Increased NHEJ	Favor HR
FOXR1	3.90284	Increased NHEJ	Favor HR
GATA3	3.48749	Increased NHEJ	Favor HR
GATAD2A	4.30851	Increased NHEJ	Favor HR
GOPC	4.50927	Increased NHEJ	Favor HR
GPR17	3.5717	Increased NHEJ	Favor HR
GPRC6A	4.3641	Increased NHEJ	Favor HR
GPSN2	7.62073	Increased NHEJ	Favor HR
GRIA2	3.186	Increased NHEJ	Favor HR
GRP	3.25852	Increased NHEJ	Favor HR
GTF2IRD2B	5.29344	Increased NHEJ	Favor HR
HACE1	4.99348	Increased NHEJ	Favor HR
HAND1	4.8686	Increased NHEJ	Favor HR
HIST2H2AA4	3.34012	Increased NHEJ	Favor HR
HIST2H2BE	6.50624	Increased NHEJ	Favor HR
HNRNPD	4.32719	Increased NHEJ	Favor HR
HNRNPH1	4.01544	Increased NHEJ	Favor HR
HOXD12	6.90627	Increased NHEJ	Favor HR
HPRT1	3.31517	Increased NHEJ	Favor HR
HRASLS5	4.41792	Increased NHEJ	Favor HR
HSPA1B	4.39564	Increased NHEJ	Favor HR
IARS	5.01986	Increased NHEJ	Favor HR
IKZF4	3.50787	Increased NHEJ	Favor HR
IL16	4.79614	Increased NHEJ	Favor HR
IRX6	4.75685	Increased NHEJ	Favor HR
ISCA1	6.63191	Increased NHEJ	Favor HR
JMJD1C	3.86791	Increased NHEJ	Favor HR
KCTD20	3.01726	Increased NHEJ	Favor HR
KIAA0649	3.49467	Increased NHEJ	Favor HR
KIR2DL4	5.58719	Increased NHEJ	Favor HR
KLF4	4.37817	Increased NHEJ	Favor HR
LGALS12	3.02	Increased NHEJ	Favor HR
LGALS9	3.91152	Increased NHEJ	Favor HR
LTK	3.77809	Increased NHEJ	Favor HR
LYG1	3.60021	Increased NHEJ	Favor HR
LZTFL1	3.30121	Increased NHEJ	Favor HR
MAFF	4.38658	Increased NHEJ	Favor HR
MAGEA11	4.76844	Increased NHEJ	Favor HR
MAGEB4	3.18462	Increased NHEJ	Favor HR
MAP3K15	22.6636	Increased NHEJ	Favor HR
MAP4K5	3.4636	Increased NHEJ	Favor HR
MCM6	3.43876	Increased NHEJ	Favor HR
MEF2B	3.16905	Increased NHEJ	Favor HR
MKNK1	5.12024	Increased NHEJ	Favor HR
MOCS1	4.20991	Increased NHEJ	Favor HR
MRPL30	3.59282	Increased NHEJ	Favor HR
MRPS16	3.20688	Increased NHEJ	Favor HR
MS4A7	5.88516	Increased NHEJ	Favor HR
MUCDHL	3.34937	Increased NHEJ	Favor HR
MYL6	3.25328	Increased NHEJ	Favor HR
NAP1L1	3.41423	Increased NHEJ	Favor HR
NAPEPLD	3.22737	Increased NHEJ	Favor HR
NDUFA5	3.6352	Increased NHEJ	Favor HR
NDUFB6	7.16743	Increased NHEJ	Favor HR
NHEDC1	5.19111	Increased NHEJ	Favor HR
NPM3	3.23137	Increased NHEJ	Favor HR
NR1I3	3.53249	Increased NHEJ	Favor HR
NR4A1	4.06388	Increased NHEJ	Favor HR
NUBP1	3.29137	Increased NHEJ	Favor HR
OBFC2A	3.40124	Increased NHEJ	Favor HR
OPN3	3.81418	Increased NHEJ	Favor HR
OR52W1	3.17052	Increased NHEJ	Favor HR
OR5I1	4.34803	Increased NHEJ	Favor HR
OR8D2	3.46313	Increased NHEJ	Favor HR
OR8G1	3.45967	Increased NHEJ	Favor HR
OSBP2	3.48292	Increased NHEJ	Favor HR
P2RX6	5.85525	Increased NHEJ	Favor HR
PAG1	4.6992	Increased NHEJ	Favor HR
PAIP1	3.79348	Increased NHEJ	Favor HR
PARL	4.06368	Increased NHEJ	Favor HR
PARVB	4.81746	Increased NHEJ	Favor HR
PDE1C	3.35852	Increased NHEJ	Favor HR
PERP	5.46743	Increased NHEJ	Favor HR
PLEKHC1	4.43727	Increased NHEJ	Favor HR
PMS2L3	3.47389	Increased NHEJ	Favor HR
POLR1E	3.02483	Increased NHEJ	Favor HR
PPM1L	4.8207	Increased NHEJ	Favor HR
PPP1R3A	3.70926	Increased NHEJ	Favor HR
PRAMEF4	4.707	Increased NHEJ	Favor HR
PRAMEF8	3.24442	Increased NHEJ	Favor HR
PSCA	3.11711	Increased NHEJ	Favor HR
PSG6	9.08845	Increased NHEJ	Favor HR
PSIP1	4.1857	Increased NHEJ	Favor HR
PTGES3	3.87396	Increased NHEJ	Favor HR
PTRH2	3.30798	Increased NHEJ	Favor HR
PVRL1	3.68263	Increased NHEJ	Favor HR
RAB4A	3.20493	Increased NHEJ	Favor HR
RADIL	3.68982	Increased NHEJ	Favor HR
RBAK	4.70406	Increased NHEJ	Favor HR
RBMXL2	3.39139	Increased NHEJ	Favor HR
RELB	4.65142	Increased NHEJ	Favor HR
RENBP	3.11019	Increased NHEJ	Favor HR
RNF122	4.3462	Increased NHEJ	Favor HR
RNF6	3.45782	Increased NHEJ	Favor HR
RNF7	3.22073	Increased NHEJ	Favor HR
RP11-171N4.2	3.58235	Increased NHEJ	Favor HR
RP11-276H19.2	4.72202	Increased NHEJ	Favor HR
RP11-631B21.2	3.2535	Increased NHEJ	Favor HR
SBK1	4.19642	Increased NHEJ	Favor HR
SCCPDH	3.62126	Increased NHEJ	Favor HR
SCYL2	4.48871	Increased NHEJ	Favor HR
SF1	3.78845	Increased NHEJ	Favor HR
SGCA	3.37255	Increased NHEJ	Favor HR
SIK1	4.3986	Increased NHEJ	Favor HR
SLC22A13	5.04601	Increased NHEJ	Favor HR
SLC6A15	4.34929	Increased NHEJ	Favor HR
SMAP1	7.3172	Increased NHEJ	Favor HR
SMARCA2	3.34127	Increased NHEJ	Favor HR
SMARCB1	4.06976	Increased NHEJ	Favor HR
SMNDC1	3.51701	Increased NHEJ	Favor HR
SNRPN	5.33485	Increased NHEJ	Favor HR
SNX30	5.11274	Increased NHEJ	Favor HR
SRP9	3.43687	Increased NHEJ	Favor HR
SSFA2	9.8624	Increased NHEJ	Favor HR
STAG3L1	6.48161	Increased NHEJ	Favor HR
STRN4	4.35573	Increased NHEJ	Favor HR
TACC1	4.22272	Increased NHEJ	Favor HR
TAF9	3.87146	Increased NHEJ	Favor HR
TAS2R1	3.55851	Increased NHEJ	Favor HR
TBC1D9	3.31106	Increased NHEJ	Favor HR
TBK1	3.05356	Increased NHEJ	Favor HR
TBX2	4.60077	Increased NHEJ	Favor HR
TESK2	3.61634	Increased NHEJ	Favor HR
TEX101	4.38982	Increased NHEJ	Favor HR
THEM5	3.64226	Increased NHEJ	Favor HR
TMCO4	4.69273	Increased NHEJ	Favor HR
TMEM176B	6.60868	Increased NHEJ	Favor HR
TMEM206	3.71128	Increased NHEJ	Favor HR
TNFSF11	4.63557	Increased NHEJ	Favor HR
TNFSF8	4.599	Increased NHEJ	Favor HR
TPM4	5.82402	Increased NHEJ	Favor HR
TPRXL	7.03574	Increased NHEJ	Favor HR
TRAM1L1	7.03746	Increased NHEJ	Favor HR
TRDMT1	3.03993	Increased NHEJ	Favor HR
TRIB2	3.28231	Increased NHEJ	Favor HR
TRIM34	3.62173	Increased NHEJ	Favor HR
USP6	8.94673	Increased NHEJ	Favor HR
VHL	3.1623	Increased NHEJ	Favor HR
VPREB3	4.52475	Increased NHEJ	Favor HR
VTI1B	4.85591	Increased NHEJ	Favor HR
VWA1	3.18767	Increased NHEJ	Favor HR
VWA3A	6.10234	Increased NHEJ	Favor HR
WARS	4.44494	Increased NHEJ	Favor HR
WDR51A	5.94139	Increased NHEJ	Favor HR
WDR57	4.09494	Increased NHEJ	Favor HR
WTAP	3.41913	Increased NHEJ	Favor HR
ZNF114	4.42876	Increased NHEJ	Favor HR
ZNF226	3.88363	Increased NHEJ	Favor HR
ZNF33A	3.31862	Increased NHEJ	Favor HR
ZNF354A	5.17816	Increased NHEJ	Favor HR
ZNF451	3.20565	Increased NHEJ	Favor HR
ZNF710	9.15653	Increased NHEJ	Favor HR
ZXDB	3.36497	Increased NHEJ	Favor HR
