# Supplementary material for: A genome-wide screening uncovers the role of CCAR2 as an antagonist of DNA end resection
Source: Nat Commun. 2016 Aug 9;7:12364. doi: 10.1038/ncomms12364 (PMC4980490; doi:10.1038/ncomms12364)
Supplement: Supplementary Data 3 — List of candidates that alter the NHEJ/HR balance corrected by cell cycle distribution. [file ncomms12364-s4.xlsx]

## Sheet: Hoja1
Gene name	NHEJ/HR ratio	Cell Cycle correction factor	Corrected NHEJ/HR Ratio	DSB repair balance	Role in DSB repair
37865	0.459817	0.867448	0.398867	Increased HR	Favor NHEJ
ABHD6	0.413482	0.984461	0.407057	Increased HR	Favor NHEJ
AC020763.1	0.442875	0.967022	0.42827	Increased HR	Favor NHEJ
AC044802.7	0.495319	0.997627	0.494144	Increased HR	Favor NHEJ
AC064799.6	0.400477	0.83014	0.332452	Increased HR	Favor NHEJ
ACCN4	0.386475	0.915726	0.353905	Increased HR	Favor NHEJ
ACSL4	0.424366	1.06039	0.449995	Increased HR	Favor NHEJ
ADRA2B	0.430238	0.913724	0.393119	Increased HR	Favor NHEJ
AF235103.4-201	0.367578	0.973915	0.357989	Increased HR	Favor NHEJ
AL662834.8-206	0.4921	0.851965	0.419252	Increased HR	Favor NHEJ
ANKRD34C	0.392063	0.912725	0.357845	Increased HR	Favor NHEJ
ANTXR2	0.494404	0.929306	0.459453	Increased HR	Favor NHEJ
ATG4C	0.443578	0.920856	0.408472	Increased HR	Favor NHEJ
BBS9	0.372512	0.997526	0.37159	Increased HR	Favor NHEJ
BCL2L1	0.187548	0.994153	0.186452	Increased HR	Favor NHEJ
BHLHB2	0.428091	1.02108	0.437116	Increased HR	Favor NHEJ
C14orf144	0.377495	1.22485	0.462374	Increased HR	Favor NHEJ
C14orf153	0.469784	1.01865	0.478548	Increased HR	Favor NHEJ
C1QBP	0.379381	0.942317	0.357498	Increased HR	Favor NHEJ
C20orf20	0.495926	0.899345	0.446008	Increased HR	Favor NHEJ
C2orf80	0.392555	0.940373	0.369148	Increased HR	Favor NHEJ
CA1	0.341743	0.941039	0.321594	Increased HR	Favor NHEJ
CACNA2D1	0.462995	0.949432	0.439582	Increased HR	Favor NHEJ
CCAR2	0.19526	0.920657	0.179768	Increased HR	Favor NHEJ
CCDC28A	0.482084	0.931069	0.448853	Increased HR	Favor NHEJ
CRY1	0.349506	0.888558	0.310557	Increased HR	Favor NHEJ
CXCL16	0.391024	0.961856	0.376109	Increased HR	Favor NHEJ
DUSP1	0.400111	1.07166	0.428781	Increased HR	Favor NHEJ
EIF3S10	0.463274	0.880441	0.407885	Increased HR	Favor NHEJ
EIF3S9	0.390396	1.02133	0.398722	Increased HR	Favor NHEJ
ENTPD6	0.398243	0.955755	0.380623	Increased HR	Favor NHEJ
ERGIC2	0.435245	0.902229	0.392691	Increased HR	Favor NHEJ
ERMP1	0.410623	1.01157	0.415375	Increased HR	Favor NHEJ
FAM160B2	0.42222	0.990884	0.418371	Increased HR	Favor NHEJ
FAM187B	0.469385	1	0.469385	Increased HR	Favor NHEJ
FAM196B	0.320448	0.969687	0.310734	Increased HR	Favor NHEJ
FAM83F	0.412693	1.01399	0.418467	Increased HR	Favor NHEJ
FAM90A1	0.416484	1.02573	0.427202	Increased HR	Favor NHEJ
FBXO38	0.488275	0.997004	0.486812	Increased HR	Favor NHEJ
FMO2	0.456017	0.956775	0.436305	Increased HR	Favor NHEJ
FMO3	0.380255	1.05963	0.402929	Increased HR	Favor NHEJ
FYN	0.443527	0.945623	0.419409	Increased HR	Favor NHEJ
GMNN	0.467467	0.893044	0.417468	Increased HR	Favor NHEJ
GOLGB1	0.431376	0.834204	0.359856	Increased HR	Favor NHEJ
GTF3C2	0.466123	0.832057	0.387841	Increased HR	Favor NHEJ
HIST1H2BD	0.489558	0.929021	0.45481	Increased HR	Favor NHEJ
INCENP	0.435265	0.853353	0.371435	Increased HR	Favor NHEJ
INO80	0.465982	0.958901	0.446831	Increased HR	Favor NHEJ
IQCF1	0.456272	0.895741	0.408701	Increased HR	Favor NHEJ
ITGAE	0.468338	1.0105	0.473254	Increased HR	Favor NHEJ
ITPA	0.446651	0.902049	0.402901	Increased HR	Favor NHEJ
KCNJ14	0.462055	0.924878	0.427345	Increased HR	Favor NHEJ
KCNK17	0.357218	0.992103	0.354397	Increased HR	Favor NHEJ
KIAA0182	0.476237	0.92183	0.43901	Increased HR	Favor NHEJ
KIF5B	0.433984	1.04908	0.455282	Increased HR	Favor NHEJ
KLK2	0.410711	0.926055	0.380341	Increased HR	Favor NHEJ
LAMB4	0.470924	0.962482	0.453256	Increased HR	Favor NHEJ
LCE5A	0.35365	0.9497	0.335861	Increased HR	Favor NHEJ
LDB1	0.445245	1.11068	0.494526	Increased HR	Favor NHEJ
LRRC10	0.35987	1.06649	0.383798	Increased HR	Favor NHEJ
LRRC17	0.45933	0.966139	0.443776	Increased HR	Favor NHEJ
LRRFIP2	0.49601	0.915577	0.454136	Increased HR	Favor NHEJ
MAGEB1	0.321645	0.941706	0.302895	Increased HR	Favor NHEJ
MAGOH	0.429065	0.903065	0.387473	Increased HR	Favor NHEJ
MAK	0.344593	0.981389	0.33818	Increased HR	Favor NHEJ
MAP2K4	0.423357	1.10534	0.467954	Increased HR	Favor NHEJ
MLL5	0.413262	0.820258	0.338981	Increased HR	Favor NHEJ
MTMR15	0.353149	1.14113	0.40299	Increased HR	Favor NHEJ
MXI1	0.38495	0.964013	0.371096	Increased HR	Favor NHEJ
NCF1C	0.36285	1.01449	0.368107	Increased HR	Favor NHEJ
NEDD4L	0.382984	0.959889	0.367622	Increased HR	Favor NHEJ
NHP2L1	0.461537	1.02299	0.472146	Increased HR	Favor NHEJ
NPHP3	0.386751	0.91417	0.353556	Increased HR	Favor NHEJ
NTN4	0.483253	1.02606	0.495847	Increased HR	Favor NHEJ
OPRL1	0.252898	0.822384	0.207979	Increased HR	Favor NHEJ
OTUD1	0.40884	0.936451	0.382859	Increased HR	Favor NHEJ
PGM1	0.364754	0.901714	0.328904	Increased HR	Favor NHEJ
PIWIL2	0.365112	0.976707	0.356608	Increased HR	Favor NHEJ
PPM1M	0.420249	0.966002	0.405962	Increased HR	Favor NHEJ
PRPF8	0.385426	0.859529	0.331285	Increased HR	Favor NHEJ
PSG11	0.444785	1.05463	0.469084	Increased HR	Favor NHEJ
PSMB1	0.382269	1.0507	0.40165	Increased HR	Favor NHEJ
PSMB6	0.411723	1.00956	0.415658	Increased HR	Favor NHEJ
PSMD1	0.340627	0.854882	0.291196	Increased HR	Favor NHEJ
PTPLA	0.442906	0.928565	0.411267	Increased HR	Favor NHEJ
PTPRC	0.323075	0.878611	0.283857	Increased HR	Favor NHEJ
RBBP6	0.352114	1.0201	0.359192	Increased HR	Favor NHEJ
RBBP9	0.415936	0.924322	0.384458	Increased HR	Favor NHEJ
RBL2	0.33177	0.950835	0.315459	Increased HR	Favor NHEJ
RBMX	0.462715	0.975159	0.451221	Increased HR	Favor NHEJ
RPL27	0.284458	0.901634	0.256477	Increased HR	Favor NHEJ
RPL34	0.381063	0.977791	0.3726	Increased HR	Favor NHEJ
RPL37	0.344321	1	0.344321	Increased HR	Favor NHEJ
RPLP2	0.314261	0.803509	0.252511	Increased HR	Favor NHEJ
RPS5	0.481952	0.932148	0.44925	Increased HR	Favor NHEJ
RPS9	0.485427	0.862813	0.418832	Increased HR	Favor NHEJ
RSC1A1	0.390361	0.898068	0.350571	Increased HR	Favor NHEJ
SCNN1A	0.415756	0.921292	0.383033	Increased HR	Favor NHEJ
SF3B2	0.388321	0.940398	0.365176	Increased HR	Favor NHEJ
SLBP	0.373402	1.03774	0.387495	Increased HR	Favor NHEJ
SLC23A1	0.472981	0.999588	0.472787	Increased HR	Favor NHEJ
SLC35B3	0.438982	1.01533	0.445711	Increased HR	Favor NHEJ
SLC45A3	0.395081	0.9759	0.385559	Increased HR	Favor NHEJ
SP140L	0.440788	0.966677	0.4261	Increased HR	Favor NHEJ
SPINT2	0.174593	1.31279	0.229204	Increased HR	Favor NHEJ
SRGAP2P1	0.37844	0.951741	0.360177	Increased HR	Favor NHEJ
STOX1	0.446943	0.927888	0.414713	Increased HR	Favor NHEJ
SUPT6H	0.421777	0.924578	0.389966	Increased HR	Favor NHEJ
TACC2	0.451972	0.911094	0.411789	Increased HR	Favor NHEJ
TCF4	0.482164	0.975606	0.470402	Increased HR	Favor NHEJ
TK2	0.475091	0.976071	0.463722	Increased HR	Favor NHEJ
TRIP13	0.248569	0.960046	0.238638	Increased HR	Favor NHEJ
TTC17	0.473841	1.05515	0.499972	Increased HR	Favor NHEJ
TTC7B	0.45294	0.996042	0.451148	Increased HR	Favor NHEJ
UBL7	0.467678	1.02387	0.47884	Increased HR	Favor NHEJ
WDR40B	0.40363	1.09773	0.443079	Increased HR	Favor NHEJ
ZNF227	0.443347	1.09297	0.484564	Increased HR	Favor NHEJ
AARSD1	3.61999	0.884446	3.20169	Increased NHEJ	Favor HR
ABCC5	4.62017	1.16004	5.35957	Increased NHEJ	Favor HR
AC002365.1	3.92296	0.938041	3.6799	Increased NHEJ	Favor HR
AC005582.1	3.57665	1.06539	3.81053	Increased NHEJ	Favor HR
AC005921.3-2	7.00588	1.06498	7.46112	Increased NHEJ	Favor HR
AC007364.1	5.1173	1.13629	5.81476	Increased NHEJ	Favor HR
AC015818.32-201	3.64282	1.14941	4.1871	Increased NHEJ	Favor HR
AC098484.2	5.52092	0.95121	5.25155	Increased NHEJ	Favor HR
AC107956.8	6.48383	0.926819	6.00934	Increased NHEJ	Favor HR
AC135776.3	3.45927	1.04597	3.61829	Increased NHEJ	Favor HR
AC140658.2-2	3.68971	1.09285	4.03228	Increased NHEJ	Favor HR
ACACB	4.70077	0.933711	4.38916	Increased NHEJ	Favor HR
ACOT4	5.90635	0.909394	5.3712	Increased NHEJ	Favor HR
ACSS3	3.72016	0.964623	3.58856	Increased NHEJ	Favor HR
AMBN	4.17079	1.05668	4.40721	Increased NHEJ	Favor HR
AMPH	4.38596	1.01609	4.45652	Increased NHEJ	Favor HR
ARL6IP4	7.12664	1.11793	7.9671	Increased NHEJ	Favor HR
ATP2B1	3.2786	1.06629	3.49594	Increased NHEJ	Favor HR
BCL2	3.16686	1.11777	3.53982	Increased NHEJ	Favor HR
BPIL2	4.34289	0.956358	4.15335	Increased NHEJ	Favor HR
C10orf119	4.70623	1.14374	5.38273	Increased NHEJ	Favor HR
C10orf137	4.73718	0.978991	4.63765	Increased NHEJ	Favor HR
C12orf73	3.3815	0.970186	3.28068	Increased NHEJ	Favor HR
C14orf106	3.29129	0.953308	3.13761	Increased NHEJ	Favor HR
C14orf4	3.48843	0.98501	3.43614	Increased NHEJ	Favor HR
C15orf62	3.83397	0.97451	3.73624	Increased NHEJ	Favor HR
C18orf20	3.71605	1.11944	4.15989	Increased NHEJ	Favor HR
C1GALT1C1	3.82015	0.882745	3.37222	Increased NHEJ	Favor HR
C1orf189	3.91065	1.10859	4.3353	Increased NHEJ	Favor HR
C1orf56	3.96375	1.03959	4.12067	Increased NHEJ	Favor HR
C1orf65	4.38687	0.918055	4.02739	Increased NHEJ	Favor HR
C2orf71	3.45026	0.895736	3.09052	Increased NHEJ	Favor HR
C3orf35	3.29616	0.983011	3.24016	Increased NHEJ	Favor HR
C3orf75	3.42273	1.03135	3.53004	Increased NHEJ	Favor HR
C7orf60	4.81832	0.976544	4.7053	Increased NHEJ	Favor HR
C9orf97	5.32814	0.923721	4.92172	Increased NHEJ	Favor HR
CAMSAP1L1	5.46905	1.04902	5.73717	Increased NHEJ	Favor HR
CCDC103	5.85312	0.883118	5.16899	Increased NHEJ	Favor HR
CCDC110	4.35278	1.06862	4.65147	Increased NHEJ	Favor HR
CCDC39	7.65115	0.897735	6.8687	Increased NHEJ	Favor HR
CCDC41	3.91309	0.874084	3.42037	Increased NHEJ	Favor HR
CCL22	3.19814	1.12724	3.60508	Increased NHEJ	Favor HR
CCNJL	3.83898	1.09836	4.21657	Increased NHEJ	Favor HR
CCT8	5.68421	0.946934	5.38257	Increased NHEJ	Favor HR
CEND1	3.07341	1.07639	3.30818	Increased NHEJ	Favor HR
CENPE	7.33798	0.945159	6.93556	Increased NHEJ	Favor HR
CHCHD5	4.14693	1.10002	4.56172	Increased NHEJ	Favor HR
CLIC2	4.02832	0.852787	3.4353	Increased NHEJ	Favor HR
CNTNAP3	6.38663	1.12042	7.15569	Increased NHEJ	Favor HR
CPXM2	3.42363	0.958109	3.28021	Increased NHEJ	Favor HR
CRIP2	3.08541	1.0443	3.2221	Increased NHEJ	Favor HR
CSAG2	4.61577	1.07755	4.9737	Increased NHEJ	Favor HR
CXCL1	3.6309	0.899962	3.26767	Increased NHEJ	Favor HR
CYLC2	3.91121	0.971686	3.80047	Increased NHEJ	Favor HR
CYorf14	4.67402	1.1426	5.34054	Increased NHEJ	Favor HR
CYP2D6	4.0033	0.878203	3.51571	Increased NHEJ	Favor HR
DCLRE1C	3.85279	0.870944	3.35556	Increased NHEJ	Favor HR
DCST1	3.22678	1.08207	3.49161	Increased NHEJ	Favor HR
DCTN3	3.93305	1.18436	4.65814	Increased NHEJ	Favor HR
DCUN1D4	4.59014	0.909522	4.17483	Increased NHEJ	Favor HR
DDEF2	5.1804	0.936645	4.85219	Increased NHEJ	Favor HR
DEF8	3.09116	1.1038	3.41204	Increased NHEJ	Favor HR
DIAPH3	3.8299	1.04198	3.99069	Increased NHEJ	Favor HR
DLC1	14.2744	0.857339	12.238	Increased NHEJ	Favor HR
DLG1	6.08082	1.12513	6.84168	Increased NHEJ	Favor HR
DRD5	8.77225	1.07162	9.40051	Increased NHEJ	Favor HR
DUSP18	5.59971	0.942127	5.27564	Increased NHEJ	Favor HR
EFCAB4B	4.34989	1.07104	4.65891	Increased NHEJ	Favor HR
EMID2	3.28587	1.00533	3.30338	Increased NHEJ	Favor HR
EXOSC3	5.08568	1.04081	5.29321	Increased NHEJ	Favor HR
FAM47B	5.14274	1.02065	5.24895	Increased NHEJ	Favor HR
FAM86D	5.77624	1.10055	6.35707	Increased NHEJ	Favor HR
FARSLB	3.742	1.05309	3.94065	Increased NHEJ	Favor HR
FGF17	7.25676	1.11465	8.08874	Increased NHEJ	Favor HR
FH	4.75858	1.06885	5.08619	Increased NHEJ	Favor HR
FHOD3	4.05066	0.903474	3.65966	Increased NHEJ	Favor HR
FKBP7	3.34541	1.16289	3.89035	Increased NHEJ	Favor HR
FOXR1	3.90284	1.08294	4.22656	Increased NHEJ	Favor HR
GATA3	3.48749	0.927201	3.2336	Increased NHEJ	Favor HR
GATAD2A	4.30851	1.09976	4.73831	Increased NHEJ	Favor HR
GOPC	4.50927	1.0745	4.84523	Increased NHEJ	Favor HR
GPR17	3.5717	0.904402	3.23026	Increased NHEJ	Favor HR
GPRC6A	4.3641	0.96036	4.1911	Increased NHEJ	Favor HR
GPSN2	7.62073	1.16785	8.89986	Increased NHEJ	Favor HR
GRP	3.25852	1.16422	3.79365	Increased NHEJ	Favor HR
GTF2IRD2B	5.29344	1.05464	5.58269	Increased NHEJ	Favor HR
HACE1	4.99348	1.05372	5.26172	Increased NHEJ	Favor HR
HAND1	4.8686	0.939374	4.57344	Increased NHEJ	Favor HR
HIST2H2AA4	3.34012	0.936709	3.12872	Increased NHEJ	Favor HR
HIST2H2BE	6.50624	1.09048	7.09493	Increased NHEJ	Favor HR
HNRNPD	4.32719	0.840907	3.63876	Increased NHEJ	Favor HR
HNRNPH1	4.01544	0.947782	3.80576	Increased NHEJ	Favor HR
HOXD12	6.90627	0.897069	6.1954	Increased NHEJ	Favor HR
HPRT1	3.31517	0.963358	3.1937	Increased NHEJ	Favor HR
HRASLS5	4.41792	1.06977	4.72618	Increased NHEJ	Favor HR
HSPA1B	4.39564	1.1178	4.91346	Increased NHEJ	Favor HR
IARS	5.01986	1.08788	5.46101	Increased NHEJ	Favor HR
IKZF4	3.50787	1.07001	3.75345	Increased NHEJ	Favor HR
IL16	4.79614	1.00148	4.80325	Increased NHEJ	Favor HR
IRX6	4.75685	1.04803	4.98534	Increased NHEJ	Favor HR
ISCA1	6.63191	0.895261	5.93729	Increased NHEJ	Favor HR
JMJD1C	3.86791	1.0454	4.0435	Increased NHEJ	Favor HR
KCTD20	3.01726	1.01382	3.05895	Increased NHEJ	Favor HR
KIAA0649	3.49467	1.11211	3.88646	Increased NHEJ	Favor HR
KIR2DL4	5.58719	1.09965	6.14394	Increased NHEJ	Favor HR
KLF4	4.37817	1.00033	4.37963	Increased NHEJ	Favor HR
LGALS12	3.02	1.01353	3.06087	Increased NHEJ	Favor HR
LGALS9	3.91152	1.11269	4.35231	Increased NHEJ	Favor HR
LTK	3.77809	1.15956	4.38092	Increased NHEJ	Favor HR
LYG1	3.60021	1.10099	3.96378	Increased NHEJ	Favor HR
LZTFL1	3.30121	0.975576	3.22058	Increased NHEJ	Favor HR
MAFF	4.38658	0.986342	4.32667	Increased NHEJ	Favor HR
MAGEA11	4.76844	1.07074	5.10576	Increased NHEJ	Favor HR
MAGEB4	3.18462	1.01355	3.22778	Increased NHEJ	Favor HR
MAP3K15	22.6636	0.901384	20.4286	Increased NHEJ	Favor HR
MAP4K5	3.4636	1.06451	3.68703	Increased NHEJ	Favor HR
MCM6	3.43876	0.95353	3.27896	Increased NHEJ	Favor HR
MEF2B	3.16905	0.998668	3.16483	Increased NHEJ	Favor HR
MKNK1	5.12024	1.01168	5.18004	Increased NHEJ	Favor HR
MOCS1	4.20991	1.00441	4.22849	Increased NHEJ	Favor HR
MRPL30	3.59282	0.991531	3.56239	Increased NHEJ	Favor HR
MS4A7	5.88516	0.996669	5.86556	Increased NHEJ	Favor HR
MUCDHL	3.34937	0.972706	3.25795	Increased NHEJ	Favor HR
MYL6	3.25328	1.13201	3.68275	Increased NHEJ	Favor HR
NAP1L1	3.41423	0.979152	3.34305	Increased NHEJ	Favor HR
NAPEPLD	3.22737	0.967919	3.12383	Increased NHEJ	Favor HR
NDUFA5	3.6352	1.11031	4.03619	Increased NHEJ	Favor HR
NDUFB6	7.16743	0.968538	6.94192	Increased NHEJ	Favor HR
NHEDC1	5.19111	1.16358	6.04029	Increased NHEJ	Favor HR
NR1I3	3.53249	1.05929	3.74195	Increased NHEJ	Favor HR
NR4A1	4.06388	0.854376	3.47208	Increased NHEJ	Favor HR
NUBP1	3.29137	1.00999	3.32426	Increased NHEJ	Favor HR
OBFC2A	3.40124	1.06096	3.60858	Increased NHEJ	Favor HR
OPN3	3.81418	0.902004	3.44041	Increased NHEJ	Favor HR
OR52W1	3.17052	0.965356	3.06068	Increased NHEJ	Favor HR
OR5I1	4.34803	0.931712	4.05111	Increased NHEJ	Favor HR
OR8D2	3.46313	0.999334	3.46082	Increased NHEJ	Favor HR
OR8G1	3.45967	0.95503	3.30409	Increased NHEJ	Favor HR
OSBP2	3.48292	1.06295	3.70218	Increased NHEJ	Favor HR
P2RX6	5.85525	0.883677	5.17415	Increased NHEJ	Favor HR
PAG1	4.6992	0.92906	4.36584	Increased NHEJ	Favor HR
PAIP1	3.79348	1.03335	3.91998	Increased NHEJ	Favor HR
PARL	4.06368	1.12843	4.58557	Increased NHEJ	Favor HR
PARVB	4.81746	0.924729	4.45484	Increased NHEJ	Favor HR
PDE1C	3.35852	0.961069	3.22777	Increased NHEJ	Favor HR
PERP	5.46743	1.08355	5.92424	Increased NHEJ	Favor HR
PLEKHC1	4.43727	0.928381	4.11948	Increased NHEJ	Favor HR
PMS2L3	3.47389	1.01393	3.52228	Increased NHEJ	Favor HR
POLR1E	3.02483	1.05874	3.2025	Increased NHEJ	Favor HR
PPM1L	4.8207	1.0867	5.23866	Increased NHEJ	Favor HR
PPP1R3A	3.70926	0.847115	3.14217	Increased NHEJ	Favor HR
PRAMEF4	4.707	0.895475	4.215	Increased NHEJ	Favor HR
PRAMEF8	3.24442	1.0559	3.42578	Increased NHEJ	Favor HR
PSCA	3.11711	0.997998	3.11087	Increased NHEJ	Favor HR
PSG6	9.08845	1.08703	9.87947	Increased NHEJ	Favor HR
PSIP1	4.1857	0.949022	3.97232	Increased NHEJ	Favor HR
PTGES3	3.87396	0.943305	3.65433	Increased NHEJ	Favor HR
PTRH2	3.30798	0.915746	3.02927	Increased NHEJ	Favor HR
PVRL1	3.68263	1.00799	3.71207	Increased NHEJ	Favor HR
RAB4A	3.20493	1.15159	3.69077	Increased NHEJ	Favor HR
RADIL	3.68982	1.01629	3.74995	Increased NHEJ	Favor HR
RBAK	4.70406	0.888408	4.17913	Increased NHEJ	Favor HR
RBMXL2	3.39139	1.10635	3.75207	Increased NHEJ	Favor HR
RELB	4.65142	1.0687	4.97099	Increased NHEJ	Favor HR
RENBP	3.11019	1.10247	3.4289	Increased NHEJ	Favor HR
RNF122	4.3462	1.09927	4.77765	Increased NHEJ	Favor HR
RNF6	3.45782	1.07602	3.72069	Increased NHEJ	Favor HR
RNF7	3.22073	0.996694	3.21008	Increased NHEJ	Favor HR
RP11-171N4.2	3.58235	1.00833	3.61219	Increased NHEJ	Favor HR
RP11-276H19.2	4.72202	1.04224	4.9215	Increased NHEJ	Favor HR
SBK1	4.19642	1.03131	4.32782	Increased NHEJ	Favor HR
SCCPDH	3.62126	1.02132	3.69847	Increased NHEJ	Favor HR
SCYL2	4.48871	0.829798	3.72472	Increased NHEJ	Favor HR
SF1	3.78845	0.95927	3.63415	Increased NHEJ	Favor HR
SGCA	3.37255	0.961359	3.24223	Increased NHEJ	Favor HR
SIK1	4.3986	1.06029	4.66381	Increased NHEJ	Favor HR
SLC22A13	5.04601	0.932712	4.70647	Increased NHEJ	Favor HR
SLC6A15	4.34929	0.954563	4.15167	Increased NHEJ	Favor HR
SMAP1	7.3172	0.919457	6.72786	Increased NHEJ	Favor HR
SMARCA2	3.34127	1.12213	3.74934	Increased NHEJ	Favor HR
SMARCB1	4.06976	0.9919	4.0368	Increased NHEJ	Favor HR
SMNDC1	3.51701	1	3.51701	Increased NHEJ	Favor HR
SNRPN	5.33485	1.11931	5.97137	Increased NHEJ	Favor HR
SNX30	5.11274	1.04797	5.35799	Increased NHEJ	Favor HR
SRP9	3.43687	0.932849	3.20608	Increased NHEJ	Favor HR
SSFA2	9.8624	0.874672	8.62637	Increased NHEJ	Favor HR
STAG3L1	6.48161	1.12551	7.29509	Increased NHEJ	Favor HR
STRN4	4.35573	1.15618	5.03602	Increased NHEJ	Favor HR
TACC1	4.22272	1.1114	4.69313	Increased NHEJ	Favor HR
TAF9	3.87146	0.940624	3.64159	Increased NHEJ	Favor HR
TAS2R1	3.55851	0.997668	3.55022	Increased NHEJ	Favor HR
TBC1D9	3.31106	1.06681	3.53226	Increased NHEJ	Favor HR
TBK1	3.05356	0.995598	3.04012	Increased NHEJ	Favor HR
TBX2	4.60077	0.977015	4.49502	Increased NHEJ	Favor HR
TESK2	3.61634	0.847189	3.06372	Increased NHEJ	Favor HR
TEX101	4.38982	1.0997	4.82748	Increased NHEJ	Favor HR
THEM5	3.64226	1.00933	3.67623	Increased NHEJ	Favor HR
TMCO4	4.69273	0.942994	4.42521	Increased NHEJ	Favor HR
TMEM176B	6.60868	0.908445	6.00362	Increased NHEJ	Favor HR
TMEM206	3.71128	0.969021	3.59631	Increased NHEJ	Favor HR
TNFSF11	4.63557	0.891612	4.13313	Increased NHEJ	Favor HR
TNFSF8	4.599	1.04137	4.78925	Increased NHEJ	Favor HR
TPM4	5.82402	1.13171	6.59112	Increased NHEJ	Favor HR
TPRXL	7.03574	0.788141	5.54516	Increased NHEJ	Favor HR
TRAM1L1	7.03746	1.13326	7.97526	Increased NHEJ	Favor HR
TRIB2	3.28231	1.13968	3.74079	Increased NHEJ	Favor HR
USP6	8.94673	0.979166	8.76033	Increased NHEJ	Favor HR
VHL	3.1623	0.95566	3.02208	Increased NHEJ	Favor HR
VPREB3	4.52475	1.11405	5.04079	Increased NHEJ	Favor HR
VTI1B	4.85591	0.933453	4.53277	Increased NHEJ	Favor HR
VWA1	3.18767	1.15236	3.67336	Increased NHEJ	Favor HR
VWA3A	6.10234	0.824593	5.03194	Increased NHEJ	Favor HR
WARS	4.44494	0.943928	4.1957	Increased NHEJ	Favor HR
WDR51A	5.94139	1.00466	5.9691	Increased NHEJ	Favor HR
WDR57	4.09494	0.905581	3.7083	Increased NHEJ	Favor HR
WTAP	3.41913	0.93645	3.20185	Increased NHEJ	Favor HR
ZNF114	4.42876	0.836143	3.70307	Increased NHEJ	Favor HR
ZNF226	3.88363	1.0202	3.96207	Increased NHEJ	Favor HR
ZNF33A	3.31862	1.08051	3.5858	Increased NHEJ	Favor HR
ZNF354A	5.17816	0.926716	4.79868	Increased NHEJ	Favor HR
ZNF451	3.20565	1.01376	3.24975	Increased NHEJ	Favor HR
ZNF710	9.15653	1.01703	9.31252	Increased NHEJ	Favor HR
ZXDB	3.36497	0.95415	3.21068	Increased NHEJ	Favor HR
AC073343.6	0.497728	1.01725	0.506316
AL662847.2	3.03328	0.983678	2.98377
C17orf107	3.32952	0.898401	2.99125
C1orf187	3.14143	0.845194	2.65512
C1orf213	3.02357	0.955223	2.88819
C9orf47	3.14284	0.942223	2.96126
CTSL1	3.08333	0.82418	2.54122
DYNLL1P1	0.453994	1.23085	0.558797
GRIA2	3.186	0.922385	2.93872
HEXA	0.365223	1.63957	0.598809
KIAA1618	0.491859	1.14167	0.561539
MRPS16	3.20688	0.862983	2.76748
NPM3	3.23137	0.887068	2.86644
RP11-631B21.2	3.2535	0.804464	2.61732
RPL39	0.466178	1.11486	0.519723
TRDMT1	3.03993	0.951859	2.89358
TRIM34	3.62173	0.806212	2.91988
ZNF121	0.49914	1.16077	0.579386
